# Supplementary material for: Characterization of DNA Methylation and Screening of Epigenetic Markers in Polycystic Ovary Syndrome
Source: Front Cell Dev Biol. 2021 May 25;9:664843. doi: 10.3389/fcell.2021.664843 (PMC8186667; doi:10.3389/fcell.2021.664843)
Supplement: Supplementary file 2 [file Table_1.XLSX]

## Sheet: differentially expressed genes
differentially expressed genes
name	baseMean	log2FoldChange	lfcSE	stat	pvalue	padj	P1	P2	P3	P4	N1	N2	N3	N4
NTS	382.908	-6.09331	1.33979	-4.54795	5.42e-06	0.000287798	25.5728	5.88264	0	12.4523	1402.42	1310.16	276.788	29.9825
MTND1P23	316.054	-5.55015	1.30732	-4.24545	2.18e-05	0.000851677	16.0744	7.84351	14.5362	14.3681	1414.86	1029.82	14.1339	16.7902
PCK1	82.4452	-5.27763	1.20221	-4.38995	1.13e-05	0.000521765	5.84522	3.92176	4.8454	1.91574	14.9194	6.74347	321.545	299.825
ALDH1A3	49.951	-4.6694	0.649047	-7.19424	6.28e-13	2.24e-10	3.65326	3.92176	4.8454	2.87361	161.627	156.063	29.4455	37.1783
EPYC	224.951	-4.31691	1.51843	-2.84301	0.00446892	0.0464159	2.92261	23.5305	52.088	7.66297	9.11742	4.81676	851.565	847.906
CRYGC	6.19494	-4.06073	1.10495	-3.67502	0.00023783	0.00551695	0.730652	0	0	1.91574	3.31543	11.5602	18.8451	13.1923
AC015712.2	30.415	-3.99188	0.65049	-6.13673	8.42e-10	1.69e-07	2.19196	2.94132	4.8454	4.78936	87.0299	96.3353	21.2008	23.986
LINC01028	7.48065	-3.92739	1.01152	-3.88265	0.000103324	0.00288439	0.730652	1.96088	0	0.957871	24.0368	20.2304	3.53346	8.39511
LINC02539	21.6698	-3.88978	0.765988	-5.07812	3.81e-07	3.44e-05	4.38391	0	2.4227	3.83149	18.2348	11.5602	76.5584	56.3672
SOCS3	37.6893	-3.83727	0.738677	-5.19479	2.05e-07	2e-05	5.84522	1.96088	7.2681	4.78936	129.302	121.382	11.7782	19.1888
CLEC1B	86.5196	-3.8054	0.897789	-4.23863	2.25e-05	0.000871011	15.3437	4.9022	19.3816	6.7051	280.153	296.713	32.979	35.979
TUBA3D	23.7256	-3.75515	0.517626	-7.25456	4.03e-13	1.51e-10	2.92261	4.9022	1.21135	3.83149	51.3891	32.754	41.2238	51.57
ZNF331	571.644	-3.65198	1.13355	-3.22173	0.00127421	0.0188621	100.099	84.3178	78.7377	73.7561	58.8488	52.9844	2169.55	1954.86
SLC7A4	240.733	-3.61347	0.431064	-8.38268	5.17e-17	3.39e-14	29.2261	20.5892	48.454	47.8936	652.31	674.347	213.186	239.86
AC067852.2	348.52	-3.44583	0.795677	-4.33069	1.49e-05	0.000638124	44.5698	43.1393	65.4129	81.4191	1124.76	1148.32	136.627	143.916
PGA3	8.75226	-3.4196	1.15995	-2.94807	0.00319766	0.03693	0.730652	0	3.63405	1.91574	31.4965	29.8639	1.17782	1.1993
HSD17B1	439.549	-3.36587	0.775022	-4.34294	1.41e-05	0.000611433	65.0281	68.6307	78.7377	98.6607	1401.6	1446.96	164.895	191.888
PRR9	69.385	-3.36026	0.438462	-7.66376	1.81e-14	8.73e-12	13.8824	14.7066	16.9589	3.83149	68.7951	98.262	173.14	165.504
P2RX6	54.5571	-3.32997	0.473254	-7.03632	1.97e-12	6.16e-10	15.3437	5.88264	6.05675	11.4945	142.563	139.686	49.4685	65.9616
CRHBP	535.234	-3.29173	1.14961	-2.86335	0.00419189	0.0444718	65.7587	88.2395	121.135	121.65	61.3354	44.3142	2474.6	1304.84
SIK1	122.287	-3.29146	0.808854	-4.06929	4.72e-05	0.00158714	26.3035	12.7457	31.4951	20.1153	49.7314	51.0577	388.681	398.168
SIK1B	122.063	-3.28854	0.813629	-4.04182	5.3e-05	0.00173338	26.3035	12.7457	31.4951	20.1153	48.9025	50.0944	388.681	398.168
CHRNA9	52.8429	-3.24018	0.747877	-4.3325	1.47e-05	0.000635252	5.84522	7.84351	14.5362	12.4523	14.0906	14.4503	212.008	141.518
CCL20	146.265	-3.21655	0.793786	-4.05217	5.07e-05	0.0016828	39.4552	26.4719	15.7475	31.6098	76.2548	51.0577	456.995	472.525
C1orf115	67.3785	-3.20488	0.607789	-5.273	1.34e-07	1.41e-05	10.9598	17.6479	4.8454	19.1574	193.124	213.864	50.6463	28.7832
FO704657.1	17.8723	-3.20449	0.644468	-4.9723	6.62e-07	5.33e-05	2.92261	4.9022	2.4227	3.83149	53.8757	45.2776	12.956	16.7902
PTHLH	738.33	-3.13808	0.766039	-4.09651	4.19e-05	0.00144034	60.6442	84.3178	228.945	228.931	453.384	421.949	2660.7	1767.77
PPP1R3C	8.96323	-3.12786	0.794166	-3.93855	8.2e-05	0.00242874	1.4613	1.96088	0	3.83149	22.3791	23.1205	12.956	5.99651
AC008011.2	299.723	-3.08933	0.780932	-3.95595	7.62e-05	0.002292	21.9196	30.3936	100.542	99.6186	203.899	184.964	1081.24	675.207
PGA5	17.5064	-3.05628	0.975346	-3.13354	0.00172714	0.023462	6.57587	5.88264	2.4227	0	62.1642	55.8745	3.53346	3.5979
AL138960.2	9.13952	-3.02154	0.845549	-3.57347	0.00035228	0.00740117	4.38391	1.96088	1.21135	0	9.94628	5.78012	29.4455	20.3881
HS1BP3-IT1	31.0208	-2.98381	0.732589	-4.07296	4.64e-05	0.00157273	9.49848	4.9022	8.47944	4.78936	13.2617	8.67018	94.2257	104.339
LINC02366	14.6767	-2.94859	1.02614	-2.87349	0.00405968	0.0434234	0.730652	0	7.2681	5.74723	3.31543	3.85341	35.3346	61.1644
COL15A1	67.2446	-2.91915	0.588609	-4.9594	7.07e-07	5.63e-05	21.9196	20.5892	8.47944	11.4945	202.241	198.451	42.4016	32.3811
FKBP11	2671.82	-2.91736	0.260694	-11.1907	4.53e-29	1.84e-25	645.897	521.594	706.217	625.49	5949.53	6259.87	3601.78	3064.21
ID4	3868.76	-2.87435	0.296558	-9.69237	3.25e-22	4.12e-19	855.594	812.784	1039.34	1006.72	4290.99	4303.3	9369.57	9271.8
CILP	128.901	-2.87332	0.787662	-3.64792	0.000264375	0.00597493	32.8794	29.4132	32.7064	28.7361	37.2985	65.508	464.062	340.602
C11orf97	18.2283	-2.87034	0.669516	-4.28719	1.81e-05	0.000737421	1.4613	4.9022	3.63405	7.66297	19.8926	9.63353	49.4685	49.1713
CIART	83.0384	-2.83431	0.286782	-9.88318	4.92e-23	6.66e-20	27.0341	14.7066	14.5362	23.9468	121.842	152.21	163.717	146.315
CLEC12A	42.4649	-2.83359	0.736255	-3.84865	0.000118768	0.00321816	13.8824	3.92176	14.5362	9.57871	130.959	140.65	10.6004	15.5909
TMEM37	1969.31	-2.81907	0.388884	-7.24912	4.19e-13	1.55e-10	356.558	361.782	615.365	622.616	4852.12	5362.99	1866.85	1716.2
AC012065.3	22.1682	-2.79279	0.899386	-3.10522	0.00190139	0.0252484	5.84522	0.980439	4.8454	10.5366	4.97314	3.85341	65.958	80.3532
SLC2A1	726.887	-2.79136	0.494039	-5.65008	1.6e-08	2.32e-06	122.75	200.99	203.507	206.9	473.277	380.524	2060.01	2167.14
AC024909.2	693.187	-2.78053	0.709448	-3.91929	8.88e-05	0.00256751	181.202	322.565	79.949	120.692	1825.97	2118.41	546.509	350.196
GCNA	361.466	-2.75871	0.463806	-5.94799	2.71e-09	4.75e-07	108.137	92.1613	92.0625	79.5033	219.647	253.362	1005.86	1040.99
EGLN3	24.6893	-2.7312	0.575529	-4.74555	2.08e-06	0.000136132	6.57587	4.9022	9.69079	4.78936	30.6677	13.4869	50.6463	76.7553
TNFRSF11B	112.145	-2.73097	0.349236	-7.81983	5.29e-15	2.83e-12	45.3005	23.5305	26.6497	21.0732	208.872	281.299	120.138	170.301
STC1	156.646	-2.71385	0.579545	-4.68273	2.83e-06	0.000174306	60.6442	43.1393	47.2426	14.3681	94.4896	75.1415	488.796	429.35
FAM49A	356.418	-2.71047	0.741579	-3.65499	0.000257189	0.00584508	46.7618	60.7872	145.362	125.481	1023.64	1069.32	207.297	172.699
TP53TG3D	11.7925	-2.70415	0.840382	-3.21777	0.00129193	0.0190689	5.84522	1.96088	2.4227	1.91574	4.97314	4.81676	41.2238	31.1818
GDF6	51.704	-2.69006	0.641871	-4.19098	2.78e-05	0.00103433	16.805	11.7653	7.2681	19.1574	28.1811	18.3037	179.029	133.122
ACKR3	52.975	-2.68821	0.62118	-4.32758	1.51e-05	0.000645473	5.84522	6.86307	16.9589	27.7783	146.708	153.173	37.6903	28.7832
OSR2	7.63693	-2.68179	0.940313	-2.85202	0.00434427	0.0455408	2.92261	2.94132	2.4227	0	27.3523	18.3037	2.35564	4.7972
LINC01658	69.4409	-2.67783	0.434503	-6.16296	7.14e-10	1.46e-07	10.2291	30.3936	26.6497	8.62084	87.0299	79.9583	151.939	160.706
DUSP6	1650.25	-2.66579	0.752837	-3.54099	0.000398622	0.00808194	604.98	766.703	164.743	260.541	4460.08	4934.29	1147.2	863.497
TNFAIP3	829.447	-2.65822	0.25778	-10.312	6.22e-25	1.15e-21	145.4	228.442	195.027	339.086	1361.81	1253.32	1561.79	1550.7
HS3ST1	1331.66	-2.65231	0.463269	-5.72519	1.03e-08	1.6e-06	441.314	465.709	261.651	293.109	3725.71	3705.06	912.812	847.906
CXCL2	45.4238	-2.64584	0.559787	-4.72651	2.28e-06	0.000147162	15.3437	21.5697	4.8454	7.66297	29.01	45.2776	141.339	98.3427
DUOXA2	283.149	-2.64296	0.839551	-3.14807	0.00164354	0.0226294	84.025	74.5134	81.1604	72.7982	87.0299	83.8117	937.546	844.308
AC025259.3	881.063	-2.64187	0.471059	-5.60837	2.04e-08	2.78e-06	113.982	156.87	306.471	396.559	782.44	665.677	2191.93	2434.58
AC123595.1	99.3595	-2.64098	0.857227	-3.08084	0.00206418	0.0267342	29.2261	40.198	18.1702	22.031	32.3254	31.7906	334.501	286.633
UCP2	139.425	-2.62912	0.79533	-3.3057	0.000947403	0.0152927	32.1487	50.9828	24.227	47.8936	467.475	383.414	58.8911	50.3707
EPB41L4B	159.078	-2.6256	0.5499	-4.77467	1.8e-06	0.000120564	42.3778	62.7481	44.8199	27.7783	460.015	471.08	93.0479	70.7588
ID2	2479.18	-2.62468	0.312561	-8.39734	4.57e-17	3.09e-14	906.009	698.073	529.36	632.195	2625.82	2796.61	6107.01	5538.37
NR4A1	1861.02	-2.6129	0.472627	-5.52846	3.23e-08	4.1e-06	215.542	357.86	667.453	851.548	1651.08	1461.41	4598.22	5085.04
CXCR4	276.555	-2.59605	0.314571	-8.25266	1.55e-16	9.82e-14	80.3718	77.4547	105.387	51.725	610.038	631.96	356.88	298.626
Z98884.1	7.3948	-2.59485	0.867967	-2.98958	0.00279365	0.0335485	1.4613	2.94132	1.21135	2.87361	18.2348	24.0838	2.35564	5.99651
CTSC	1752.37	-2.59302	0.248994	-10.414	2.14e-25	4.83e-22	694.851	487.278	354.925	454.031	3619.62	3485.41	2513.47	2409.4
PTGES	1436.48	-2.59262	0.306262	-8.46538	2.55e-17	1.92e-14	341.215	499.044	448.199	346.749	3384.22	3338.98	1597.13	1536.3
NKAIN1	139.683	-2.58844	0.423201	-6.11634	9.57e-10	1.89e-07	54.7989	50.0024	37.5518	16.2838	137.59	144.503	310.945	365.787
AC079329.1	38.8653	-2.58187	0.433934	-5.94992	2.68e-09	4.73e-07	11.6904	6.86307	16.9589	9.57871	87.8588	92.4819	47.1129	38.3776
CRYGD	15.3215	-2.57801	0.623218	-4.13661	3.52e-05	0.0012506	3.65326	0.980439	8.47944	4.78936	17.406	13.4869	31.8012	41.9755
CXCL1	433.135	-2.56852	0.408131	-6.29337	3.11e-10	7.01e-08	131.517	58.8264	95.6966	213.605	1078.34	956.61	535.909	394.57
RP11-782C8.1	41.9345	-2.56408	0.544274	-4.71101	2.46e-06	0.00015584	7.30652	10.7848	19.3816	11.4945	30.6677	28.9006	116.604	110.336
EGR2	320.634	-2.55776	0.528944	-4.83561	1.33e-06	9.55e-05	120.558	121.574	62.9902	67.051	916.715	928.672	147.228	200.283
AP001318.3	15.5988	-2.55288	0.683421	-3.73544	0.000187384	0.00457636	1.4613	5.88264	9.69079	1.91574	33.9831	37.5708	27.0899	7.19581
LINC02427	30.7454	-2.5314	0.507338	-4.98958	6.05e-07	4.95e-05	6.57587	10.7848	16.9589	2.87361	62.1642	75.1415	27.0899	44.3741
FAM21B	17.4015	-2.52339	0.767056	-3.28971	0.00100292	0.0159267	2.19196	3.92176	7.2681	7.66297	36.4697	67.4347	7.06693	7.19581
SHC4	93.1237	-2.52059	0.363392	-6.93628	4.03e-12	1.2e-09	16.805	27.4523	33.9178	33.5255	194.781	228.315	114.249	95.9441
AC092168.2	6.34495	-2.51985	0.771936	-3.26433	0.00109725	0.0169343	1.4613	0.980439	1.21135	3.83149	11.604	6.74347	14.1339	10.7937
AC147651.3	7.02486	-2.51469	0.819906	-3.06705	0.00216184	0.0276462	2.92261	0	2.4227	2.87361	6.63085	10.5969	23.5564	7.19581
PRND	64.3025	-2.51363	0.386734	-6.49962	8.05e-11	1.95e-08	24.8422	20.5892	14.5362	16.2838	142.563	158.953	69.4915	67.1609
ASIP	5.97792	-2.49026	0.809424	-3.07659	0.00209384	0.0269891	2.19196	1.96088	0	2.87361	13.2617	14.4503	5.88911	7.19581
LINC00908	19.3368	-2.41252	0.844381	-2.85715	0.00427469	0.0450674	5.84522	6.86307	10.9021	0.957871	7.45971	3.85341	61.2467	57.5665
DHRS9	606.603	-2.40584	0.817584	-2.94263	0.00325438	0.037294	156.36	170.596	192.605	250.962	1838.4	1851.56	188.451	203.881
AC073610.2	1695.37	-2.39193	0.218533	-10.9454	6.99e-28	2.03e-24	643.705	451.982	576.602	498.093	3266.52	3494.08	2551.16	2080.79
GJA5	272.486	-2.3765	0.753866	-3.15242	0.00161925	0.0223708	27.0341	21.5697	133.248	170.501	309.992	249.508	637.202	630.832
ITPKA	22.6809	-2.36679	0.617734	-3.8314	0.000127414	0.00341594	7.30652	12.7457	3.63405	5.74723	54.7045	66.4714	18.8451	11.993
SERPINA5	179.162	-2.36612	0.836688	-2.82796	0.00468452	0.0480406	48.9537	56.8655	71.4696	55.5565	67.9662	43.3509	517.064	572.067
SHISA3	11.3274	-2.36126	0.684756	-3.44832	0.000564077	0.010469	5.11457	4.9022	2.4227	1.91574	7.45971	10.5969	30.6234	27.5839
AC073957.2	27.2831	-2.36084	0.492481	-4.79376	1.64e-06	0.000112227	7.30652	7.84351	10.9021	9.57871	26.5234	23.1205	73.0249	59.9651
ACOT6	13.2084	-2.35649	0.701215	-3.36059	0.000777773	0.0132982	4.38391	1.96088	8.47944	2.87361	35.6408	30.8273	4.71129	16.7902
PGAP2	244.361	-2.34111	0.794254	-2.94755	0.00320301	0.0369347	51.1457	106.868	76.315	88.1242	732.709	721.551	94.2257	83.9511
SHCBP1	513.984	-2.33469	0.26745	-8.72946	2.56e-18	2.08e-15	166.589	129.418	264.074	121.65	745.142	794.766	1044.73	845.507
FAM86B2	7.18302	-2.31316	0.78557	-2.94457	0.00323407	0.0371873	4.38391	2.94132	0	1.91574	16.5771	17.3404	4.71129	9.59441
NR4A2	102.286	-2.3008	0.615416	-3.7386	0.000185047	0.00454114	43.8391	53.9242	20.5929	19.1574	46.416	41.4242	302.7	290.231
ID1	33.0522	-2.30029	0.447437	-5.14104	2.73e-07	2.57e-05	18.2663	7.84351	4.8454	12.4523	51.3891	31.7906	70.6693	67.1609
LDHAP4	193.559	-2.29841	0.515044	-4.46255	8.1e-06	0.00039799	46.0311	20.5892	100.542	94.8293	154.167	147.393	509.997	474.923
TKTL1	34.0113	-2.29125	0.71804	-3.19098	0.00141792	0.0204366	18.2663	13.7261	7.2681	6.7051	87.0299	116.566	14.1339	8.39511
SERPINA1	85.4556	-2.2819	0.434672	-5.2497	1.52e-07	1.56e-05	40.9165	28.4327	19.3816	26.8204	74.5971	72.2515	181.385	239.86
MMD	1873.6	-2.27372	0.141259	-16.0961	2.72e-58	5.51e-54	696.312	697.092	595.984	577.596	3060.14	3145.35	3333.24	2883.12
TRAJ39	13.487	-2.25189	0.602269	-3.739	0.000184752	0.00453939	2.92261	1.96088	8.47944	5.74723	16.5771	11.5602	28.2677	32.3811
FJX1	88.4208	-2.22966	0.270872	-8.2314	1.85e-16	1.1e-13	22.6502	27.4523	41.1859	34.4834	138.419	166.66	160.184	116.332
JUNB	981.197	-2.22565	0.471175	-4.72361	2.32e-06	0.000148807	434.738	457.865	211.986	277.783	2670.58	2517.24	540.62	738.77
AC005225.2	10.1396	-2.20995	0.750353	-2.94521	0.00322738	0.0371524	2.92261	2.94132	6.05675	2.87361	24.0368	27.9372	2.35564	11.993
SNORD6	11.9168	-2.20396	0.601979	-3.6612	0.000251041	0.00575042	3.65326	0.980439	4.8454	7.66297	20.7214	24.0838	10.6004	22.7867
GRTP1-AS1	54.4643	-2.19692	0.508503	-4.32036	1.56e-05	0.000661379	18.2663	23.5305	13.3248	22.9889	143.392	141.613	30.6234	41.9755
LNCAROD	33.2452	-2.19691	0.683515	-3.21414	0.00130835	0.0192553	8.03718	2.94132	20.5929	16.2838	17.406	15.4136	98.937	86.3497
KLHL23	222.137	-2.18612	0.742515	-2.94421	0.00323777	0.0371877	70.1426	73.5329	101.753	74.714	74.5971	105.969	639.557	636.829
CARHSP1	1070.29	-2.18373	0.220309	-9.91212	3.69e-23	5.35e-20	500.497	275.503	386.42	381.233	1961.07	2010.52	1531.17	1515.92
SPRY4	72.4323	-2.1832	0.389853	-5.60008	2.14e-08	2.9e-06	34.3407	11.7653	26.6497	31.6098	147.536	157.99	106.004	63.563
GABBR2	29.221	-2.18231	0.488261	-4.46955	7.84e-06	0.000388772	5.84522	7.84351	14.5362	14.3681	26.5234	31.7906	80.0919	52.7693
MYLIP	22.6664	-2.17404	0.72333	-3.0056	0.00265054	0.0323663	17.5357	4.9022	7.2681	2.87361	55.5334	69.3614	7.06693	16.7902
AC122108.1	295.883	-2.16519	0.756875	-2.86069	0.00422715	0.0446591	132.979	142.164	77.5263	78.5454	120.184	121.382	938.724	755.56
AC010327.1	413.161	-2.15033	0.490583	-4.38321	1.17e-05	0.000533334	106.675	116.672	203.507	181.038	243.684	246.618	1294.43	912.668
MIR210HG	71.3001	-2.14778	0.322974	-6.65001	2.93e-11	7.93e-09	23.3809	15.687	32.7064	33.5255	87.8588	101.152	117.782	158.308
AC241644.3	101.952	-2.1255	0.578307	-3.67539	0.000237489	0.00551695	13.1517	6.86307	61.7788	70.8825	132.617	95.3719	219.075	215.874
TNNI3	523.18	-2.11183	0.465125	-4.54035	5.62e-06	0.000296048	151.245	154.909	244.693	235.636	331.543	322.723	1540.59	1204.1
ACPP	1558.6	-2.10595	0.278766	-7.55454	4.2e-14	1.94e-11	493.921	558.85	701.371	597.712	3278.96	3409.31	1848	1580.68
KCTD12	455.765	-2.10539	0.206464	-10.1974	2.04e-24	3.45e-21	159.282	185.303	184.125	159.007	603.407	608.839	922.234	823.92
ARHGAP9	49.9922	-2.09788	0.54361	-3.85916	0.000113777	0.00312041	22.6502	19.6088	24.227	9.57871	141.734	120.419	35.3346	26.3846
HSD3B2	12340.9	-2.09231	0.471166	-4.44072	8.97e-06	0.000433246	5683.02	4655.13	3942.94	4472.3	6608.47	7348.46	36743.3	29273.7
PNLIP	10.1046	-2.0869	0.616075	-3.38741	0.000705562	0.0123763	5.84522	4.9022	2.4227	1.91574	24.0368	9.63353	16.4895	15.5909
AC005293.1	20.3357	-2.0738	0.461216	-4.49638	6.91e-06	0.000353481	5.84522	5.88264	13.3248	6.7051	24.8657	24.0838	42.4016	39.5769
CUTALP	82.8886	-2.07231	0.281509	-7.36145	1.82e-13	7.38e-11	37.9939	31.3741	35.1291	22.9889	157.483	161.843	108.36	107.937
HES1	26.8921	-2.07022	0.563338	-3.67491	0.000237931	0.00551695	4.38391	7.84351	14.5362	15.3259	48.0737	80.9217	17.6673	26.3846
TRIB1	142.965	-2.06565	0.221102	-9.34248	9.41e-21	9.09e-18	70.8733	56.8655	39.9745	50.7672	229.593	226.388	244.987	224.269
AC012593.1	7.24491	-2.06308	0.718608	-2.87094	0.00409252	0.0436227	3.65326	1.96088	3.63405	1.91574	13.2617	9.63353	4.71129	19.1888
DUOXA1	157.977	-2.06245	0.556855	-3.70374	0.00021244	0.00507232	65.0281	57.8459	60.5675	60.3459	62.9931	69.3614	449.928	437.745
PRB3	35.9629	-2.05957	0.459916	-4.47814	7.53e-06	0.000376191	20.4583	21.5697	7.2681	5.74723	62.9931	82.8484	40.0459	46.7727
C3orf70	60.3807	-2.05701	0.420544	-4.89131	1e-06	7.59e-05	13.8824	21.5697	19.3816	39.2727	140.906	124.273	53.002	70.7588
GAMT	43.3199	-2.05451	0.631843	-3.25162	0.00114749	0.0174707	21.1889	17.6479	12.1135	16.2838	134.275	111.749	15.3117	17.9895
AC010655.3	195.469	-2.05378	0.365713	-5.61582	1.96e-08	2.68e-06	60.6442	78.4351	75.1036	90.0399	487.368	420.022	156.65	195.486
TGFA	16.1357	-2.05377	0.626522	-3.27805	0.00104525	0.016381	2.19196	1.96088	12.1135	9.57871	32.3254	37.5708	12.956	20.3881
AC022167.2	759.381	-2.04456	0.232198	-8.80526	1.31e-18	1.1e-15	422.317	217.658	272.554	271.078	1321.2	1381.45	1114.22	1074.57
GRTP1	169.613	-2.04071	0.408448	-4.99625	5.85e-07	4.82e-05	65.7587	70.5916	64.2015	65.1352	438.465	395.938	122.493	134.322
GSEC	281.888	-2.03361	0.284814	-7.14013	9.32e-13	3.15e-10	76.7185	71.5721	156.264	139.849	435.978	551.038	407.526	416.158
EFNB2	328.107	-2.03315	0.246826	-8.23719	1.76e-16	1.08e-13	130.056	110.79	112.655	161.88	651.481	640.63	425.194	392.171
HILPDA	1423.79	-2.02583	0.709913	-2.85363	0.00432234	0.0453577	759.148	763.762	363.405	359.202	4001.72	3757.08	677.247	708.787
RBFOX1	130.634	-2.02476	0.343449	-5.89537	3.74e-09	6.43e-07	40.1859	45.1002	71.4696	50.7672	299.217	268.775	147.228	122.329
ABHD11-AS1	38.1466	-2.02014	0.325965	-6.1974	5.74e-10	1.2e-07	18.997	8.82395	15.7475	16.2838	58.0199	57.8012	67.1358	62.3637
AC010655.2	679.721	-2.00824	0.465258	-4.31639	1.59e-05	0.000668795	295.914	348.056	205.929	232.763	1802.76	1737.89	387.503	426.951
NQO1	235.081	-2.0042	0.218776	-9.16097	5.14e-20	4.74e-17	93.5235	100.005	70.2583	110.155	314.137	341.027	458.173	393.371
IL18	38.9078	-2.00169	0.525573	-3.80858	0.000139765	0.00366476	24.8422	17.6479	9.69079	9.57871	71.2816	117.529	25.9121	34.7797
AC112721.2	87.4211	-1.99648	0.46153	-4.32578	1.52e-05	0.00064942	29.9568	18.6283	38.7632	52.6829	71.2816	66.4714	228.497	193.087
SORD2P	619.7	-1.99637	0.471051	-4.23812	2.25e-05	0.000871342	299.568	298.054	190.182	204.984	355.579	371.854	1684.28	1553.1
AC009502.2	14.3118	-1.99029	0.661805	-3.00736	0.00263528	0.0322381	2.19196	11.7653	3.63405	5.74723	33.1543	36.6074	10.6004	10.7937
HES6	54.4606	-1.9779	0.401672	-4.92416	8.47e-07	6.56e-05	21.1889	40.198	13.3248	13.4102	111.067	106.932	63.6024	65.9616
MRPS26	338.596	-1.95516	0.398127	-4.91089	9.07e-07	6.94e-05	155.629	122.555	116.29	160.922	823.883	795.73	325.079	208.678
BORCS5	179.014	-1.94894	0.467605	-4.16793	3.07e-05	0.00112201	76.7185	91.1808	62.9902	63.2195	102.778	118.492	500.574	416.158
PRICKLE2	272.04	-1.94298	0.363413	-5.34648	8.97e-08	9.89e-06	81.1024	100.005	109.021	159.007	285.955	222.535	580.666	638.028
C2CD2	752.697	-1.93818	0.297384	-6.51743	7.15e-11	1.79e-08	308.335	339.232	304.049	295.024	1601.35	1672.38	740.85	760.357
MICAL2	154.017	-1.93725	0.342291	-5.65966	1.52e-08	2.26e-06	56.9909	45.1002	96.9079	57.4723	329.885	316.943	184.918	143.916
AL138689.2	149.092	-1.93495	0.277595	-6.97039	3.16e-12	9.57e-10	63.5668	58.8264	52.088	72.7982	292.586	308.273	175.495	169.101
AVPI1	1620.54	-1.93409	0.416617	-4.64238	3.44e-06	0.00020379	542.144	604.931	776.475	765.339	1059.28	1183	4196.58	3836.56
PORCN	3489.71	-1.914	0.164345	-11.6462	2.4e-31	1.62e-27	1201.92	1783.42	1468.16	1402.32	5373.48	5306.15	5412.09	5970.12
SF3A3P2	111.224	-1.91238	0.38542	-4.96182	6.98e-07	5.59e-05	35.0713	64.709	49.6653	37.357	92.8319	111.749	224.964	273.441
AC093591.1	23.8739	-1.91001	0.674276	-2.83269	0.00461583	0.0475744	8.76783	5.88264	18.1702	7.66297	49.7314	8.67018	78.914	13.1923
MOCOS	235.835	-1.89943	0.537994	-3.53058	0.000414647	0.00830726	92.7929	132.359	99.3306	74.714	614.183	661.823	109.537	101.941
SERPINE1	4325.86	-1.89879	0.360333	-5.26953	1.37e-07	1.43e-05	938.888	1109.86	2419.06	2851.58	7968.62	8765.55	5553.43	4999.89
RNF214	606.313	-1.88688	0.143838	-13.118	2.6e-39	2.63e-35	248.422	279.425	266.497	238.51	919.202	921.929	1048.26	928.259
SLC38A5	76.3573	-1.88684	0.626155	-3.01338	0.00258354	0.0317006	46.7618	32.3545	30.2837	20.1153	31.4965	23.1205	209.652	217.074
PRDM15	379.688	-1.88618	0.480897	-3.92222	8.77e-05	0.0025507	154.168	125.496	187.759	179.122	217.16	200.377	955.213	1018.21
NDRG4	140.296	-1.88121	0.315555	-5.96159	2.5e-09	4.45e-07	69.412	58.8264	56.9334	54.5987	343.147	244.692	146.05	148.713
AC092115.2	21.7542	-1.8809	0.430492	-4.36919	1.25e-05	0.000559942	9.49848	7.84351	4.8454	14.3681	24.8657	31.7906	40.0459	40.7762
INSIG2	402.635	-1.87822	0.48134	-3.90206	9.54e-05	0.0027072	223.58	190.205	124.769	149.428	205.556	251.435	1045.91	1030.2
FAM86B1	17.2783	-1.87377	0.664918	-2.81805	0.00483162	0.0491764	14.613	2.94132	6.05675	5.74723	49.7314	36.6074	14.1339	8.39511
NR1D1	84.149	-1.87369	0.569817	-3.28823	0.00100818	0.0159713	32.8794	51.9633	29.0724	30.6519	229.593	221.571	27.0899	50.3707
SPAG4	130.775	-1.86947	0.236504	-7.90463	2.69e-15	1.47e-12	62.1055	47.0611	48.454	66.0931	171.573	202.304	259.121	189.49
ABCA1	553.217	-1.86378	0.385372	-4.8363	1.32e-06	9.55e-05	174.626	165.694	267.708	346.749	1288.04	1227.31	473.484	482.119
GPR146	37.9504	-1.86319	0.470766	-3.95778	7.56e-05	0.00228124	10.2291	27.4523	13.3248	14.3681	31.4965	35.6441	88.3366	82.7518
MIR1304	14.543	-1.85235	0.474614	-3.90285	9.51e-05	0.00270217	5.11457	7.84351	3.63405	8.62084	25.6945	25.0472	21.2008	19.1888
RARRES2	124.873	-1.84753	0.463962	-3.98208	6.83e-05	0.0020943	65.0281	44.1198	35.1291	72.7982	300.046	313.09	83.6253	85.1504
ZNF578	37.1794	-1.84382	0.35162	-5.24378	1.57e-07	1.59e-05	19.7276	19.6088	13.3248	11.4945	41.4428	68.3981	70.6693	52.7693
AC008736.1	14.1871	-1.84264	0.578117	-3.18731	0.00143603	0.0206112	3.65326	14.7066	3.63405	2.87361	22.3791	26.9739	16.4895	22.7867
MTND2P28	390.249	-1.84117	0.519794	-3.54211	0.000396945	0.008056	100.83	129.418	218.043	233.721	1081.66	912.295	137.805	308.22
PROCR	77.3916	-1.83286	0.255518	-7.1731	7.33e-13	2.57e-10	36.5326	30.3936	26.6497	41.1885	119.355	102.115	117.782	145.115
COL8A2	83.9192	-1.83197	0.410975	-4.45762	8.29e-06	0.000405293	35.0713	27.4523	41.1859	44.0621	193.124	193.634	60.0689	76.7553
WNT3	68.6882	-1.82821	0.305749	-5.97944	2.24e-09	4.02e-07	32.8794	33.3349	33.9178	21.0732	135.104	129.089	76.5584	87.549
RP11-423O2.5	73.4738	-1.81424	0.58431	-3.10492	0.00190331	0.0252484	24.8422	27.4523	42.3972	35.4412	33.9831	26.9739	212.008	184.692
COL8A1	19.311	-1.80937	0.535424	-3.37933	0.000726636	0.0126367	5.11457	4.9022	19.3816	5.74723	24.8657	22.1571	45.935	26.3846
RGS2	2244.7	-1.80468	0.466405	-3.86934	0.00010913	0.00300922	1475.92	691.21	863.692	964.576	1277.27	1437.32	6347.28	4900.34
AL356652.1	44.0916	-1.79785	0.334415	-5.37609	7.61e-08	8.58e-06	19.7276	19.6088	12.1135	26.8204	81.2279	53.9478	56.5354	82.7518
MGP	73.7298	-1.79456	0.574455	-3.12394	0.00178447	0.0240637	37.9939	17.6479	48.454	27.7783	53.0468	24.0838	161.362	219.472
PID1	97.0855	-1.79205	0.521008	-3.43959	0.000582604	0.0107393	55.5296	54.9046	25.4383	37.357	58.0199	50.0944	261.476	233.864
HHIP-AS1	35.3496	-1.79054	0.598865	-2.98989	0.0027908	0.0335485	13.1517	15.687	18.1702	16.2838	16.5771	15.4136	108.36	79.1539
SLC7A5	177.133	-1.78384	0.217982	-8.18341	2.76e-16	1.6e-13	94.9848	80.396	75.1036	67.051	238.711	233.131	303.878	323.811
NEDD9	357.621	-1.78328	0.417381	-4.27255	1.93e-05	0.000778179	130.056	135.301	193.816	184.869	240.368	262.032	881.011	833.514
SHISA2	13.6255	-1.77527	0.569541	-3.11702	0.00182687	0.0244728	2.92261	10.7848	9.69079	1.91574	27.3523	18.3037	18.8451	19.1888
CLDN11	1241.01	-1.76108	0.158436	-11.1154	1.06e-28	3.57e-25	529.723	471.591	643.226	618.785	1993.4	1913.22	1999.94	1758.18
SLC6A6	1040.14	-1.75854	0.383084	-4.59049	4.42e-06	0.000245203	376.286	519.633	472.426	530.661	2533.81	2306.27	716.116	865.895
GK5	233.547	-1.75798	0.461736	-3.80733	0.000140476	0.00367865	93.5235	115.692	82.3717	135.06	562.793	597.279	141.339	140.318
FAM207A	140.009	-1.75794	0.514114	-3.41936	0.00062768	0.0113739	100.83	63.7285	41.1859	48.8514	82.0568	75.1415	356.88	351.395
HSBP1L1	323.246	-1.75675	0.172717	-10.1712	2.67e-24	4.16e-21	162.205	120.594	148.996	158.049	493.17	501.907	546.509	454.535
ARHGAP20	458.074	-1.75609	0.403708	-4.34991	1.36e-05	0.000599226	133.709	91.1808	319.796	293.109	472.448	489.383	983.481	881.486
FAM104A	1081.62	-1.75158	0.351708	-4.98023	6.35e-07	5.14e-05	563.333	423.55	524.514	470.315	2398.71	2464.26	998.793	809.528
MMP15	45.8916	-1.74702	0.585642	-2.98308	0.00285363	0.0340473	12.4211	23.5305	23.0156	25.8625	116.869	120.419	30.6234	14.3916
SOCS2	261.903	-1.73692	0.345803	-5.02286	5.09e-07	4.33e-05	110.329	103.927	117.501	151.344	248.657	219.644	608.934	534.888
CIB4	107.879	-1.73226	0.555723	-3.11713	0.0018262	0.0244728	55.5296	39.2176	50.8767	53.6408	52.2179	40.4608	316.834	254.252
AC026202.3	11.7168	-1.73032	0.576147	-3.00327	0.00267097	0.0325179	8.03718	4.9022	4.8454	3.83149	28.1811	20.2304	15.3117	8.39511
AC025280.3	86.8413	-1.72914	0.600869	-2.87773	0.00400543	0.0430987	40.1859	60.7872	31.4951	28.7361	237.882	230.241	30.6234	34.7797
BHLHE40	85.1014	-1.71965	0.38638	-4.45067	8.56e-06	0.000416625	17.5357	22.5501	59.3561	60.3459	133.446	122.346	121.316	143.916
OLFML3	15.8558	-1.71906	0.511026	-3.36394	0.000768373	0.013193	5.11457	6.86307	8.47944	9.57871	27.3523	38.5341	14.1339	16.7902
CLDN3	122.494	-1.71843	0.402518	-4.2692	1.96e-05	0.000785038	56.9909	78.4351	32.7064	59.388	107.751	100.189	262.654	281.836
USP13	709.77	-1.71827	0.35674	-4.8166	1.46e-06	0.0001021	325.871	321.584	373.096	303.645	1590.58	1615.54	585.377	562.472
AC010503.2	27.5252	-1.71813	0.565752	-3.03691	0.00239019	0.0298701	14.613	9.80439	15.7475	11.4945	66.3085	71.2881	12.956	17.9895
BHLHE41	26.2792	-1.71671	0.455339	-3.77018	0.000163127	0.00413317	14.613	11.7653	13.3248	9.57871	62.9931	49.131	18.8451	29.9825
TMEM52	75.7718	-1.71467	0.511617	-3.35147	0.000803842	0.013629	46.7618	36.2763	27.861	30.6519	196.439	184.964	40.0459	43.1748
C8orf37-AS1	19.3732	-1.71346	0.471223	-3.6362	0.000276692	0.00618444	8.03718	5.88264	9.69079	12.4523	18.2348	22.1571	34.1568	44.3741
SSX2IP	781.793	-1.70986	0.319459	-5.35236	8.68e-08	9.68e-06	298.106	375.508	396.111	395.601	1655.23	1700.32	706.693	726.777
COX20P1	31.6493	-1.70933	0.371522	-4.60089	4.21e-06	0.000239018	13.8824	16.6675	8.47944	20.1153	61.3354	52.9844	34.1568	45.5734
AC016738.1	40.2964	-1.70377	0.334546	-5.09277	3.53e-07	3.21e-05	17.5357	10.7848	29.0724	19.1574	65.4796	57.8012	54.1798	68.3602
RAB20	482.818	-1.69952	0.239072	-7.10882	1.17e-12	3.77e-10	154.168	184.323	282.244	290.235	758.404	652.19	730.249	810.728
CD44-AS1	23.8009	-1.693	0.471668	-3.58939	0.00033145	0.00707336	9.49848	9.80439	12.1135	13.4102	15.7483	29.8639	42.4016	57.5665
C17orf80	397.805	-1.68958	0.48579	-3.478	0.000505162	0.0096175	176.087	184.323	213.197	180.08	968.104	1050.05	239.098	171.5
ELL2	1100.69	-1.68934	0.438403	-3.85341	0.000116485	0.00317386	447.159	522.574	595.984	518.208	699.555	631.96	2805.57	2584.49
FAM84A	50.7185	-1.68616	0.430809	-3.91393	9.08e-05	0.00260336	18.997	15.687	32.7064	29.694	121.013	96.3353	56.5354	34.7797
GPT2	212.025	-1.68323	0.22917	-7.34488	2.06e-13	8.2e-11	106.675	112.751	110.233	72.7982	259.432	295.749	340.39	398.168
ALAD	1990.05	-1.67767	0.498907	-3.36269	0.00077187	0.0132307	759.148	930.437	1001.79	1100.59	5138.91	5109.62	888.078	991.822
NFKBIA	1320.67	-1.67726	0.153764	-10.908	1.06e-27	2.68e-24	667.816	544.144	642.015	662.847	2222.99	2163.69	1822.09	1839.73
PRB4	555.915	-1.67306	0.358048	-4.67272	2.97e-06	0.000179001	219.196	394.137	265.285	182.953	516.377	525.991	1383.94	959.441
GDF15	319.536	-1.66785	0.378456	-4.40699	1.05e-05	0.000492415	102.291	84.3178	283.456	143.681	642.364	588.609	373.369	338.203
PCSK6	644.705	-1.66721	0.251456	-6.6302	3.35e-11	8.95e-09	276.187	254.914	376.73	327.592	753.43	711.918	1276.76	1180.11
TRIM22	130.362	-1.66438	0.477405	-3.4863	0.000489754	0.00938579	48.2231	78.4351	56.9334	67.051	328.227	313.09	75.3806	75.556
ESCO2	50.0394	-1.66112	0.553917	-2.99885	0.00270996	0.0328155	16.805	9.80439	38.7632	31.6098	128.473	110.786	37.6903	26.3846
IL18R1	89.8664	-1.65511	0.306612	-5.39806	6.74e-08	7.72e-06	51.8763	35.2958	46.0313	39.2727	93.6608	101.152	183.74	167.902
OSBPL11	274.816	-1.65065	0.533118	-3.09622	0.00196006	0.0256806	118.366	106.868	155.053	151.344	742.655	686.871	136.627	100.741
PRICKLE2-AS1	97.8424	-1.65014	0.380139	-4.34088	1.42e-05	0.000614111	35.0713	42.1589	54.5107	57.4723	103.607	70.3248	206.119	213.476
CA5B	207.742	-1.64941	0.230763	-7.14763	8.83e-13	3.04e-10	98.6381	101.966	104.176	97.7029	372.985	384.378	220.253	281.836
TRPC3	65.9879	-1.64721	0.530813	-3.10318	0.00191455	0.0253627	48.2231	33.3349	23.0156	22.9889	142.563	184	31.8012	41.9755
AC004590.1	13.7292	-1.64683	0.521828	-3.15589	0.00160012	0.0222275	8.76783	4.9022	3.63405	8.62084	15.7483	13.4869	27.0899	27.5839
OSGIN1	135.639	-1.6467	0.287932	-5.71906	1.07e-08	1.65e-06	44.5698	80.396	58.1448	80.4612	256.945	244.692	148.406	171.5
GNPDA1	536.614	-1.62712	0.490185	-3.31939	0.000902138	0.0147533	242.577	328.447	235.002	244.257	1327.83	1382.41	268.543	263.846
HOOK2	238.943	-1.62529	0.407621	-3.98726	6.68e-05	0.00206474	127.864	115.692	117.501	107.282	562.793	550.075	168.428	161.906
RHOU	1474.83	-1.62409	0.140412	-11.5665	6.09e-31	3.09e-27	702.157	634.344	770.418	783.539	2077.11	2155.02	2367.42	2308.65
IMPA2	36.4877	-1.62075	0.550999	-2.94147	0.00326659	0.0373706	13.8824	12.7457	20.5929	24.9047	77.9125	100.189	16.4895	25.1853
PEX5L	48.039	-1.62059	0.419986	-3.85867	0.000114004	0.00312243	20.4583	22.5501	23.0156	28.7361	84.5433	124.273	44.7572	35.979
AC107918.4	39.7999	-1.61568	0.550132	-2.9369	0.00331511	0.0377342	13.1517	14.7066	15.7475	34.4834	19.8926	31.7906	113.071	75.556
BCL3	55.8852	-1.6156	0.296635	-5.4464	5.14e-08	6.21e-06	21.1889	26.4719	26.6497	36.3991	96.1473	101.152	68.3137	70.7588
ANKRD18A	65.0821	-1.61543	0.484153	-3.3366	0.000848088	0.0141481	25.5728	24.511	42.3972	36.3991	154.996	152.21	31.8012	52.7693
CDC14B	535.069	-1.61159	0.179403	-8.98306	2.63e-19	2.32e-16	266.688	291.19	224.1	272.993	833.001	962.39	689.026	741.168
AL137793.1	33.625	-1.60967	0.369891	-4.35175	1.35e-05	0.00059587	15.3437	14.7066	21.8043	15.3259	67.1374	58.7645	45.935	29.9825
SPICE1	179.043	-1.60776	0.246395	-6.52511	6.8e-11	1.72e-08	63.5668	105.887	101.753	84.2927	279.325	339.1	247.343	211.077
CRISPLD2	1009.4	-1.60663	0.364147	-4.41204	1.02e-05	0.000485577	556.757	466.689	540.262	432.958	2280.18	2232.09	789.14	777.147
IARS	2666.94	-1.60639	0.321096	-5.00285	5.65e-07	4.72e-05	1445.96	1142.21	1451.2	1234.7	2319.14	2401.64	5980.98	5359.68
ADGRV1	799.902	-1.60624	0.21936	-7.32237	2.44e-13	9.51e-11	565.525	361.782	336.755	316.098	1268.98	1290.89	1134.24	1124.94
AC073648.6	104.348	-1.60477	0.347234	-4.62158	3.81e-06	0.000220247	70.1426	34.3154	42.3972	58.4301	101.949	110.786	229.675	187.091
SEPT7P3	21.8926	-1.59216	0.525744	-3.02839	0.00245865	0.0305001	13.8824	6.86307	4.8454	17.2417	18.2348	20.2304	49.4685	44.3741
MAP3K8	88.1518	-1.59215	0.468487	-3.3985	0.000677568	0.0120149	43.8391	43.1393	46.0313	43.1042	209.701	214.828	53.002	51.57
ZNF597	102.422	-1.58484	0.337036	-4.70229	2.57e-06	0.000160649	48.9537	59.8068	38.7632	56.5144	92.003	105.005	209.652	208.678
RNASEH1-AS1	29.1363	-1.58397	0.380967	-4.15776	3.21e-05	0.00116475	13.1517	8.82395	13.3248	22.9889	50.5602	32.754	47.1129	44.3741
TGFB2	31.2823	-1.57699	0.460468	-3.42476	0.000615342	0.0112305	10.2291	17.6479	15.7475	19.1574	29.01	23.1205	75.3806	59.9651
AC008966.1	16.9792	-1.57696	0.488767	-3.22641	0.00125353	0.0186376	5.11457	12.7457	6.05675	10.5366	38.1274	24.0838	22.3786	16.7902
AC023024.1	408.089	-1.57526	0.300838	-5.23626	1.64e-07	1.65e-05	170.242	169.616	260.44	220.31	418.572	396.901	856.276	772.35
AC023024.2	120.313	-1.57396	0.282164	-5.57819	2.43e-08	3.22e-06	54.7989	61.7677	73.8923	51.725	141.734	123.309	222.608	232.664
CXCL6	307.704	-1.55857	0.290588	-5.36351	8.16e-08	9.15e-06	105.945	106.868	173.223	238.51	417.744	395.938	570.066	453.336
GNG2	42.4837	-1.55666	0.393986	-3.95105	7.78e-05	0.00233253	21.1889	25.4914	15.7475	23.9468	85.3722	89.5918	34.1568	44.3741
RBM47	688.906	-1.54835	0.230792	-6.70884	1.96e-11	5.45e-09	375.555	398.058	296.781	332.381	734.367	867.981	1338.01	1168.12
DKK3	335.017	-1.54581	0.316744	-4.88031	1.06e-06	7.93e-05	222.118	163.733	135.671	161.88	670.545	688.797	297.989	339.402
LCT	85.776	-1.54543	0.275019	-5.61934	1.92e-08	2.66e-06	42.3778	54.9046	26.6497	50.7672	150.023	141.613	109.537	110.336
SMAD6	19.483	-1.54244	0.401367	-3.84296	0.000121561	0.00327634	8.03718	8.82395	10.9021	12.4523	31.4965	31.7906	22.3786	29.9825
GCHFR	36.9696	-1.53772	0.342081	-4.49519	6.95e-06	0.000353481	27.7648	20.5892	10.9021	15.3259	59.6777	51.0577	60.0689	50.3707
TPRG1	51.7809	-1.53643	0.518055	-2.96577	0.00301926	0.0354606	13.8824	17.6479	41.1859	34.4834	124.328	112.712	41.2238	28.7832
SKIL	1190.48	-1.53033	0.372595	-4.10722	4e-05	0.00138687	374.094	320.604	834.62	920.514	1189.41	1330.39	2407.47	2146.75
AC007996.1	92.8789	-1.52963	0.327141	-4.67575	2.93e-06	0.000177434	48.9537	55.885	37.5518	48.8514	167.429	197.487	77.7362	109.136
AC015917.2	15.4105	-1.52821	0.492719	-3.10159	0.00192485	0.0254328	10.9598	7.84351	6.05675	6.7051	29.8388	29.8639	20.023	11.993
GFOD1	60.5047	-1.52798	0.53955	-2.83196	0.00462633	0.0476364	27.7648	20.5892	42.3972	34.4834	134.275	158.953	21.2008	44.3741
TLE3	98.2817	-1.52767	0.518016	-2.94907	0.0031873	0.0368583	49.6844	45.1002	49.6653	58.4301	258.603	228.315	37.6903	58.7658
AC068587.8	13.8545	-1.52725	0.524613	-2.91119	0.00360052	0.0399303	9.49848	6.86307	4.8454	6.7051	9.94628	18.3037	27.0899	27.5839
SLC46A2	45.136	-1.52387	0.40437	-3.76851	0.000164226	0.00415065	23.3809	25.4914	15.7475	27.7783	35.6408	46.2409	81.2697	105.539
TSC22D1	10189.9	-1.51825	0.428446	-3.54363	0.00039466	0.00801765	5106.53	4009.02	6036.15	5942.63	6117.79	6491.07	26380.8	21435.1
KLF4	102.497	-1.50827	0.410702	-3.67243	0.000240253	0.00554519	81.8331	46.0806	35.1291	48.8514	78.7413	89.5918	219.075	220.671
SRGN	3935.75	-1.50606	0.24812	-6.0699	1.28e-09	2.45e-07	2541.94	2060.88	1638.96	1955.02	4108.64	4697.31	7930.27	6552.98
SLC2A3	432.299	-1.50054	0.237011	-6.33108	2.43e-10	5.55e-08	160.744	216.677	230.156	295.982	497.314	588.609	736.139	732.773
QPCT	143.313	-1.49395	0.354551	-4.21365	2.51e-05	0.000953956	106.675	59.8068	71.4696	61.3038	125.986	148.356	348.635	224.269
COG1	591.638	-1.49105	0.346173	-4.30726	1.65e-05	0.00068883	320.756	287.269	331.91	302.687	1223.39	1311.12	519.419	436.546
TUBB4A	108.793	-1.48158	0.525338	-2.82024	0.00479877	0.0488911	42.3778	62.7481	66.6242	58.4301	283.469	254.325	42.4016	59.9651
FABP6	211.036	-1.47736	0.309171	-4.77847	1.77e-06	0.000119097	130.787	104.907	93.2739	115.902	208.043	193.634	403.993	437.745
AC112128.1	187.484	-1.46716	0.253641	-5.78439	7.28e-09	1.18e-06	65.7587	116.672	110.233	107.282	276.009	353.551	249.698	220.671
PIK3C2B	32.6113	-1.46447	0.470713	-3.11117	0.00186348	0.0249139	14.613	15.687	20.5929	19.1574	71.2816	73.2148	23.5564	22.7867
NETO2	129.409	-1.46249	0.243027	-6.01781	1.77e-09	3.2e-07	66.4894	70.5916	75.1036	63.2195	145.879	157.99	248.52	207.479
PFKFB4	118.456	-1.46212	0.485961	-3.00871	0.00262357	0.032153	67.9507	61.7677	71.4696	50.7672	57.1911	74.1782	227.32	337.004
ACTN2	208.571	-1.45972	0.197398	-7.39484	1.42e-13	6.25e-11	94.9848	134.32	99.3306	116.86	320.767	343.917	289.744	268.643
APOA1-AS	183.135	-1.45745	0.281146	-5.18396	2.17e-07	2.1e-05	96.4461	60.7872	113.867	120.692	299.217	341.99	244.987	187.091
DDIT4	1095.7	-1.45635	0.414904	-3.51008	0.000447978	0.00877578	748.188	623.559	476.06	492.346	619.156	837.154	2407.47	2561.71
C10orf25	26.9383	-1.45626	0.402143	-3.62126	0.000293176	0.00644637	12.4211	15.687	20.5929	9.57871	37.2985	56.8378	25.9121	37.1783
FAM83A-AS1	1108.68	-1.45571	0.317293	-4.58788	4.48e-06	0.000246993	721.154	498.063	577.814	572.807	2178.23	2355.4	969.347	996.619
ACVRL1	15.146	-1.45551	0.512579	-2.83958	0.00451736	0.0466801	13.1517	4.9022	7.2681	6.7051	31.4965	18.3037	12.956	26.3846
GLUL	1455.01	-1.45485	0.484926	-3.00016	0.00269842	0.0327539	754.033	738.271	753.459	865.916	3263.21	3876.53	731.427	657.217
NOL3	224.083	-1.44947	0.205338	-7.05894	1.68e-12	5.32e-10	123.48	90.2004	123.558	142.723	288.442	307.31	341.568	375.381
ETHE1	338.179	-1.44816	0.210262	-6.88744	5.68e-12	1.62e-09	238.193	188.244	153.841	143.681	535.441	491.31	521.775	432.948
DDIT4-AS1	929.317	-1.4452	0.413915	-3.49153	0.000480267	0.00923888	657.587	526.496	414.281	397.517	556.991	686.871	1992.87	2201.92
DKC1	651.186	-1.44402	0.256668	-5.62604	1.84e-08	2.59e-06	252.806	303.936	422.761	422.421	1124.76	1196.48	767.94	718.381
TOB1	744.726	-1.44383	0.335411	-4.30468	1.67e-05	0.000692643	442.775	330.408	425.184	402.306	633.246	610.766	1658.37	1454.75
AC097641.1	26.4586	-1.44091	0.432403	-3.33232	0.000861237	0.0142452	12.4211	10.7848	18.1702	16.2838	52.2179	52.9844	20.023	28.7832
CTPS1	493.175	-1.44072	0.251027	-5.73929	9.51e-09	1.5e-06	188.508	237.266	312.528	325.676	881.903	844.861	606.578	548.081
INE2	20.7722	-1.43596	0.439143	-3.26992	0.00107578	0.0167047	12.4211	12.7457	13.3248	6.7051	45.5871	27.9372	28.2677	19.1888
CCKBR	1860.56	-1.4358	0.317202	-4.52645	6e-06	0.000310552	794.219	1058.87	1137.46	1027.8	3826.83	3771.53	1659.55	1608.26
BTG2	373.066	-1.43482	0.321151	-4.46774	7.9e-06	0.000390343	211.159	233.345	167.166	194.448	722.763	794.766	325.079	335.804
PPA1	3572.86	-1.433	0.492151	-2.9117	0.00359468	0.0398874	2332.97	1698.12	1833.98	1859.23	1651.91	1652.15	9317.75	8236.8
SDC2	790.611	-1.43024	0.169075	-8.4592	2.69e-17	1.95e-14	427.432	344.134	432.452	507.672	1113.15	1183	1249.67	1067.38
AC026316.5	265.307	-1.4289	0.357739	-3.99425	6.49e-05	0.00202322	89.8703	183.342	156.264	146.554	563.622	523.101	242.631	217.074
CASK-AS1	38.2678	-1.42685	0.396245	-3.60094	0.000317072	0.00683845	32.1487	14.7066	13.3248	22.031	56.3622	81.885	36.5125	49.1713
LRIG1	162.505	-1.42333	0.334588	-4.25397	2.1e-05	0.000829209	75.2572	54.9046	109.021	114.945	325.741	296.713	150.761	172.699
ALOX5AP	285.952	-1.42236	0.480448	-2.96047	0.00307165	0.0358683	137.363	116.672	185.336	181.996	159.14	141.613	751.45	614.042
PDE8A	294.548	-1.42058	0.301495	-4.71177	2.46e-06	0.00015584	149.053	200.01	128.403	163.796	577.713	570.305	272.077	295.028
ID3	165.147	-1.41731	0.482915	-2.93491	0.00333647	0.0378923	50.415	56.8655	113.867	138.891	122.671	95.3719	420.482	322.612
PLCG1-AS1	101.899	-1.41636	0.231277	-6.12407	9.12e-10	1.81e-07	40.1859	67.6503	55.7221	59.388	135.932	147.393	159.006	149.913
GSTA9P	45.8223	-1.41482	0.383802	-3.68632	0.000227521	0.00534828	32.8794	20.5892	25.4383	21.0732	73.7682	105.005	50.6463	37.1783
INHA	2730.07	-1.41329	0.148517	-9.51604	1.8e-21	2e-18	1386.05	1675.57	1477.85	1423.4	4370.56	4086.54	3389.77	4030.85
TOP1	1280.84	-1.40971	0.225755	-6.24444	4.25e-10	9.38e-08	515.841	638.266	760.727	887.947	1567.37	1626.14	2361.53	1888.9
AC002094.3	200.968	-1.40839	0.308696	-4.56239	5.06e-06	0.000273716	168.05	119.614	71.4696	79.5033	315.794	377.634	221.43	254.252
AC010655.4	486.56	-1.40613	0.424868	-3.30956	0.000934429	0.0151351	265.958	336.291	219.254	245.215	1065.91	1148.32	334.501	277.039
CRADD	759.548	-1.40345	0.388151	-3.61572	0.00029951	0.00653608	502.689	423.55	371.884	367.823	511.404	550.075	1681.93	1667.03
CKB	1184.32	-1.39814	0.306625	-4.55978	5.12e-06	0.000276097	526.8	571.596	724.387	784.497	2479.94	2185.85	1204.91	996.619
LDLRAD2	348.603	-1.39512	0.401844	-3.4718	0.00051698	0.00979656	165.858	121.574	247.115	234.678	808.135	694.577	263.832	253.053
AC022167.1	45.002	-1.39511	0.3784	-3.68686	0.00022704	0.00534828	33.61	23.5305	21.8043	20.1153	87.0299	89.5918	44.7572	39.5769
CASK	448.458	-1.39231	0.274078	-5.07998	3.77e-07	3.42e-05	243.307	239.227	258.017	250.004	833.001	889.175	425.194	449.738
ABAT	340.068	-1.39162	0.253108	-5.49812	3.84e-08	4.84e-06	154.898	137.261	201.084	257.667	405.311	424.839	518.242	621.238
PLEKHA2	122.009	-1.39123	0.261412	-5.32197	1.03e-07	1.1e-05	56.2602	80.396	72.681	61.3038	222.133	206.158	126.027	151.112
AL161784.1	279.022	-1.39122	0.239624	-5.80583	6.4e-09	1.05e-06	110.329	127.457	185.336	194.448	383.76	439.289	459.35	332.206
ZNF575	177.411	-1.39068	0.221179	-6.28759	3.22e-10	7.19e-08	125.672	101.966	82.3717	80.4612	274.351	252.398	287.388	214.675
RALB	1139.36	-1.38989	0.19291	-7.20487	5.81e-13	2.11e-10	484.423	596.107	712.273	726.066	1514.32	1530.77	1984.63	1566.29
FUT11	205.025	-1.3887	0.34899	-3.97918	6.92e-05	0.00211043	94.9848	150.988	115.078	91.9556	169.916	186.89	368.658	461.731
MTND1P14	27.8308	-1.38742	0.421286	-3.29329	0.000990227	0.0157745	14.613	11.7653	25.4383	10.5366	45.5871	49.131	21.2008	44.3741
RAMP1	1067.19	-1.3852	0.236119	-5.86654	4.45e-09	7.59e-07	820.523	655.914	440.931	444.452	1686.72	1620.36	1519.39	1349.21
RBMS3	162.059	-1.38405	0.409026	-3.38376	0.000715009	0.0125096	89.1396	64.709	115.078	90.9978	331.543	375.708	118.96	110.336
GPSM1	60.6393	-1.38309	0.423205	-3.26813	0.00108261	0.0167723	51.8763	21.5697	39.9745	21.0732	130.959	112.712	54.1798	52.7693
C2orf74	91.6765	-1.38209	0.297904	-4.63937	3.49e-06	0.000205585	56.2602	49.022	53.2994	44.0621	89.5165	99.2254	184.918	157.108
ETV3	295.336	-1.3772	0.291301	-4.72777	2.27e-06	0.000147162	140.285	154.909	201.084	161.88	559.478	573.195	274.432	297.427
UAP1	2393.27	-1.37562	0.146562	-9.38596	6.23e-21	6.33e-18	1276.45	1240.26	1399.11	1410.94	3314.6	3611.61	3903.3	2989.86
GRAMD1A	162.597	-1.37546	0.345106	-3.98562	6.73e-05	0.00207277	85.4863	74.5134	118.712	84.2927	336.516	320.797	141.339	139.119
FBP1	59.684	-1.37525	0.277182	-4.96152	6.99e-07	5.59e-05	35.802	27.4523	37.5518	32.5676	105.265	96.3353	77.7362	64.7623
MTCO1P12	328.975	-1.36968	0.414165	-3.3071	0.000942684	0.0152566	162.936	160.792	198.661	212.647	765.034	698.431	177.851	255.451
KLHL15	103.97	-1.36824	0.260447	-5.25341	1.49e-07	1.54e-05	67.22	62.7481	66.6242	35.4412	143.392	131.016	180.207	145.115
CDC7	181.467	-1.36737	0.177018	-7.72447	1.12e-14	5.7e-12	111.059	96.083	86.0058	111.113	261.919	269.739	256.765	259.049
AC098869.2	17.7358	-1.36648	0.460364	-2.96827	0.00299485	0.0353169	9.49848	12.7457	12.1135	5.74723	38.9562	21.1938	18.8451	22.7867
PLEKHH2	231.269	-1.35809	0.296656	-4.578	4.69e-06	0.000256803	103.022	131.379	133.248	151.344	222.962	222.535	428.727	456.934
APOA1	514.13	-1.35457	0.273205	-4.95807	7.12e-07	5.63e-05	268.88	207.853	341.6	339.086	922.517	956.61	552.398	524.095
AC138894.1	393.793	-1.35287	0.270708	-4.99754	5.81e-07	4.81e-05	202.391	233.345	226.522	225.1	715.303	772.609	376.903	398.168
PLA2G4A	465.181	-1.34776	0.22261	-6.05435	1.41e-09	2.6e-07	350.713	250.012	216.832	230.847	734.367	795.73	591.266	551.679
MAGED2	4481.44	-1.34558	0.431963	-3.11504	0.00183922	0.0246221	1804.71	1568.7	3443.87	3306.57	2850.44	3180.99	10452	9244.21
AL021707.5	108.282	-1.34471	0.292512	-4.5971	4.28e-06	0.000240843	61.3748	40.198	75.1036	68.9667	205.556	177.257	113.071	124.727
TRIOBP	382.349	-1.33963	0.24594	-5.44698	5.12e-08	6.21e-06	203.121	230.403	224.1	209.774	711.159	677.237	424.016	378.979
POPDC2	96.8781	-1.33884	0.299576	-4.46913	7.85e-06	0.000388772	67.9507	50.9828	60.5675	39.2727	97.805	107.896	177.851	172.699
STOM	2055.37	-1.33428	0.172633	-7.729	1.08e-14	5.64e-12	1123.01	900.043	1353.08	1294.08	2781.64	2971.94	3164.81	2854.34
AC008609.1	84.1131	-1.33411	0.309429	-4.31152	1.62e-05	0.000679882	51.1457	41.1784	53.2994	45.0199	99.4628	71.2881	148.406	163.105
NUDT19	486.33	-1.32921	0.300217	-4.4275	9.53e-06	0.000454173	466.156	167.655	238.636	233.721	778.296	749.489	601.867	654.818
WNT5A	298.293	-1.32755	0.275307	-4.82208	1.42e-06	0.000100461	104.483	131.379	224.1	221.268	380.445	378.598	469.951	476.123
ATF3	622.465	-1.32584	0.217553	-6.09435	1.1e-09	2.12e-07	261.574	289.23	397.323	473.188	853.722	920.965	901.034	882.686
NAMPT	838.548	-1.32169	0.333247	-3.96609	7.31e-05	0.00221308	444.967	386.293	479.694	605.375	647.337	765.866	1752.6	1626.25
CLN3	398.225	-1.32055	0.272488	-4.84628	1.26e-06	9.18e-05	201.66	246.09	236.213	227.973	717.79	777.426	378.081	400.567
LDHA	17941.6	-1.31977	0.310693	-4.24783	2.16e-05	0.000845686	11497.5	8367.07	10741	10446.5	15260.9	16061	39051.9	32106.5
FBXO21	610.46	-1.31763	0.3024	-4.35725	1.32e-05	0.000582357	431.816	388.254	290.724	287.361	1080	1254.29	531.198	620.039
BNIP3	5791.66	-1.31645	0.436519	-3.01578	0.00256315	0.0315268	4343	3480.56	2683.14	2766.33	3283.1	3487.34	13746.4	12543.5
CCDC8	59.6805	-1.31445	0.410216	-3.20429	0.00135397	0.0197041	21.9196	21.5697	43.6086	50.7672	101.12	129.089	53.002	56.3672
AC007298.1	104.244	-1.3141	0.33469	-3.92632	8.63e-05	0.00252238	56.2602	60.7872	65.4129	57.4723	177.375	218.681	127.205	70.7588
AL022068.1	123.415	-1.31409	0.371698	-3.53538	0.000407189	0.00819344	61.3748	89.22	78.7377	53.6408	106.094	94.4086	255.587	248.255
PODXL	22.7192	-1.29985	0.452566	-2.87218	0.0040765	0.0434977	16.805	8.82395	7.2681	19.1574	36.4697	37.5708	38.8681	16.7902
HSD11B1	24184.9	-1.29976	0.274966	-4.727	2.28e-06	0.000147162	21118	15964.5	10249.2	8554.75	32638.7	34774.2	35366.5	34813.3
SCN3B	113.129	-1.29433	0.392178	-3.30038	0.000965553	0.0154786	30.6874	57.8459	86.0058	88.1242	111.896	103.079	173.14	254.252
SFMBT2	72.6593	-1.29356	0.46015	-2.81118	0.00493603	0.0498668	34.3407	38.2371	49.6653	46.9357	151.681	172.44	42.4016	45.5734
ACOT4	96.1154	-1.29243	0.287902	-4.48913	7.15e-06	0.000361038	63.5668	45.1002	50.8767	62.2616	90.3453	114.639	179.029	163.105
ARRDC3	831.146	-1.2912	0.396318	-3.258	0.00112201	0.017205	790.566	630.422	249.538	256.709	808.964	858.348	1644.24	1410.38
CITED1	993.397	-1.29086	0.413906	-3.11873	0.00181635	0.0243802	577.215	415.706	637.17	676.257	2096.18	2269.66	716.116	558.874
RASSF4	40.9282	-1.28962	0.342266	-3.7679	0.00016463	0.00415567	24.1115	24.511	21.8043	24.9047	76.2548	66.4714	31.8012	57.5665
METTL13	399.34	-1.28899	0.269571	-4.78166	1.74e-06	0.000118403	187.778	223.54	290.724	226.058	393.707	423.875	773.829	675.207
NPAS2	171.654	-1.28891	0.223386	-5.76989	7.93e-09	1.27e-06	81.1024	75.4938	130.826	113.029	248.657	242.765	239.098	242.259
DNALI1	465.525	-1.28739	0.153311	-8.39725	4.57e-17	3.09e-14	273.264	287.269	239.847	281.614	698.726	708.064	650.158	585.259
AC011481.3	526.856	-1.28653	0.293139	-4.38882	1.14e-05	0.00052244	330.986	247.071	294.358	353.454	966.446	1035.6	531.198	455.734
MRPL39	319.548	-1.28603	0.279979	-4.5933	4.36e-06	0.000243644	244.769	96.083	203.507	198.279	405.311	398.828	537.087	472.525
AC023157.3	20.7897	-1.28206	0.4048	-3.16713	0.0015395	0.0216672	14.613	9.80439	14.5362	9.57871	29.01	36.6074	32.979	19.1888
PDPN	153.401	-1.26775	0.382532	-3.31409	0.000919405	0.0149699	110.329	107.848	78.7377	62.2616	125.986	113.676	332.146	296.227
DCLRE1A	64.5296	-1.26517	0.40321	-3.13775	0.0017025	0.0232205	44.5698	36.2763	48.454	22.9889	135.104	124.273	53.002	51.57
NOS2	19.2894	-1.26459	0.41097	-3.07709	0.00209032	0.0269867	13.1517	6.86307	15.7475	9.57871	22.3791	26.0105	31.8012	28.7832
CBSL	65.5801	-1.25869	0.361294	-3.48385	0.00049425	0.00944521	36.5326	46.0806	35.1291	37.357	114.382	139.686	47.1129	68.3602
CST2	525.734	-1.25752	0.295859	-4.2504	2.13e-05	0.000837673	482.961	339.232	243.481	173.375	848.749	739.855	645.446	732.773
SDF2L1	62.687	-1.25722	0.301152	-4.17472	2.98e-05	0.00109298	49.6844	45.1002	29.0724	22.9889	90.3453	74.1782	96.5814	93.5455
PNRC1	861.373	-1.2545	0.347016	-3.61512	0.000300213	0.00653968	484.423	532.379	499.076	520.124	1911.34	1632.88	661.936	648.822
ZNF576	142.327	-1.24987	0.268071	-4.66245	3.12e-06	0.000186512	89.8703	94.1222	76.315	75.6718	137.59	158.953	263.832	242.259
MCCC2	353.802	-1.24834	0.351383	-3.55264	0.000381384	0.00780261	194.354	251.973	197.45	195.406	726.907	717.698	276.788	269.843
APOC1	824.019	-1.24626	0.296646	-4.20118	2.66e-05	0.000996103	549.451	392.176	462.735	550.776	1509.35	1619.4	813.875	694.395
UCHL1	942.705	-1.24417	0.265371	-4.68842	2.75e-06	0.000170355	536.299	571.596	541.473	590.049	1609.64	1846.75	1045.91	799.934
PTX3	1030.51	-1.24344	0.380348	-3.26923	0.00107842	0.0167201	550.181	618.657	651.706	628.364	2392.08	1979.69	799.741	623.637
TIMMDC1	1380.6	-1.24166	0.199354	-6.22844	4.71e-10	1.01e-07	935.235	801.999	746.191	798.865	2183.21	2375.63	1757.31	1446.36
RRS1	300.376	-1.23983	0.309707	-4.00322	6.25e-05	0.00196615	93.5235	131.379	222.888	268.204	387.076	438.326	432.261	429.35
WDR60	265.435	-1.2397	0.228521	-5.42487	5.8e-08	6.8e-06	121.288	148.046	184.125	180.08	415.257	456.629	306.234	311.818
ECHDC3	134.03	-1.23796	0.240995	-5.13688	2.79e-07	2.6e-05	103.022	88.2395	62.9902	63.2195	164.942	172.44	195.518	221.871
FNIP2	352.331	-1.23134	0.191435	-6.43218	1.26e-10	2.97e-08	184.855	200.01	238.636	220.31	560.307	568.378	425.194	420.955
VTN	673.407	-1.23096	0.289443	-4.25287	2.11e-05	0.00083171	523.147	472.572	307.683	305.561	1152.94	1255.25	630.135	739.969
AL021396.1	33.9084	-1.22858	0.354608	-3.46462	0.000530975	0.00999485	31.4181	18.6283	14.5362	15.3259	38.1274	51.0577	53.002	49.1713
TNS3	197.355	-1.22772	0.244105	-5.02949	4.92e-07	4.27e-05	122.75	149.027	104.176	96.745	338.173	323.687	233.209	211.077
TMEM120A	1321.59	-1.22404	0.224786	-5.44536	5.17e-08	6.21e-06	806.64	873.571	662.608	826.643	2213.05	2341.91	1451.08	1397.19
SNAI2	507.781	-1.21818	0.398228	-3.05899	0.00222085	0.0281878	285.685	308.838	300.415	325.676	348.949	312.126	1236.71	943.85
AC016747.4	92.9223	-1.21599	0.298155	-4.0784	4.53e-05	0.00154414	65.0281	52.9437	56.9334	47.8936	92.003	92.4819	181.385	154.71
KIAA1586	499.313	-1.21001	0.16432	-7.36376	1.79e-13	7.38e-11	340.484	285.308	259.229	318.971	736.024	667.604	762.051	624.836
LRIG3	251.23	-1.20694	0.249593	-4.83562	1.33e-06	9.55e-05	153.437	143.144	185.336	125.481	290.1	248.545	444.039	419.755
RPS2P32	28.1924	-1.20279	0.329393	-3.65152	0.000260688	0.00589818	15.3437	16.6675	19.3816	17.2417	38.1274	40.4608	45.935	32.3811
AL451070.1	484.909	-1.20238	0.216106	-5.56383	2.64e-08	3.41e-06	351.444	347.075	256.806	218.395	611.696	644.483	820.942	628.434
PER1	165.201	-1.19868	0.251046	-4.77473	1.8e-06	0.000120564	87.6783	68.6307	109.021	136.018	227.107	199.414	217.897	275.839
FST	1927.29	-1.19703	0.218837	-5.46997	4.5e-08	5.5e-06	1524.87	1354.97	814.027	986.607	2610.07	2812.99	2592.39	2722.41
SLC2A14	92.5719	-1.19676	0.364958	-3.27918	0.00104107	0.0163295	31.4181	32.3545	90.8512	71.8403	163.285	126.199	111.893	112.734
ETS2	45.7311	-1.19427	0.346724	-3.44443	0.000572273	0.0105787	24.1115	19.6088	29.0724	38.3149	38.1274	69.3614	80.0919	67.1609
CD320	221.541	-1.19039	0.213429	-5.57745	2.44e-08	3.22e-06	165.858	120.594	123.558	129.313	322.425	379.561	277.966	253.053
ANKRD37	228.05	-1.19027	0.228671	-5.20515	1.94e-07	1.9e-05	156.36	108.829	144.151	145.596	274.351	245.655	400.459	348.997
WISP1	327.228	-1.18909	0.39221	-3.03177	0.00243122	0.0302539	124.942	109.809	262.863	300.772	303.361	276.482	618.356	621.238
DNLZ	40.4188	-1.18534	0.37275	-3.17997	0.00147289	0.0209771	27.7648	10.7848	33.9178	26.8204	73.7682	58.7645	44.7572	46.7727
AL021707.3	58.2951	-1.18456	0.358425	-3.30492	0.000950052	0.0152927	35.0713	20.5892	48.454	39.2727	106.094	104.042	60.0689	52.7693
ZNF704	156.613	-1.18345	0.315841	-3.74698	0.000178978	0.00444537	79.6411	90.2004	113.867	100.576	293.415	293.823	156.65	124.727
CBS	67.6956	-1.18158	0.361673	-3.26698	0.00108703	0.016815	41.6472	49.022	35.1291	40.2306	114.382	144.503	48.2907	68.3602
AC112721.1	46.415	-1.17638	0.279233	-4.21288	2.52e-05	0.000953956	35.802	27.4523	24.227	25.8625	74.5971	64.5446	60.0689	58.7658
FGF12	206.638	-1.17491	0.291857	-4.02563	5.68e-05	0.00183048	151.976	121.574	150.207	84.2927	377.13	350.66	202.585	214.675
DUSP16	404.5	-1.17478	0.334946	-3.50737	0.000452555	0.00882286	215.542	210.794	282.244	284.488	338.173	316.943	792.674	795.137
THBS4	313.485	-1.17197	0.279449	-4.19387	2.74e-05	0.0010231	201.66	182.362	209.563	178.164	551.189	599.206	302.7	283.035
SMIM1	65.7381	-1.1714	0.338364	-3.46195	0.00053627	0.0100681	61.3748	48.0415	24.227	26.8204	89.5165	102.115	70.6693	103.14
PIGA	206.269	-1.16988	0.294325	-3.9748	7.04e-05	0.00214329	108.137	126.477	146.573	126.439	193.952	189.781	414.593	344.199
ZNF189	692.907	-1.16588	0.245956	-4.74019	2.14e-06	0.000139335	523.147	511.789	339.178	334.297	1179.46	1116.53	780.896	757.958
SLC31A2	173.762	-1.16584	0.273099	-4.26892	1.96e-05	0.000785038	126.403	104.907	88.4285	107.282	168.258	179.184	307.411	308.22
DNPH1	203.191	-1.16583	0.257327	-4.53055	5.88e-06	0.000306927	153.437	103.927	111.444	132.186	361.381	334.283	223.786	205.081
TMEM141	1474.78	-1.16411	0.254017	-4.58281	4.59e-06	0.000252317	1196.08	873.571	849.156	721.277	2526.35	2554.81	1468.74	1608.26
MPHOSPH6	647.451	-1.16182	0.207717	-5.59327	2.23e-08	2.98e-06	549.451	341.193	373.096	334.297	847.091	884.358	1008.22	841.909
ZCCHC17	775.87	-1.15656	0.204451	-5.65687	1.54e-08	2.28e-06	624.708	522.574	382.786	389.854	1019.49	1034.64	1194.31	1038.59
AGTRAP	221.4	-1.15645	0.205395	-5.63036	1.8e-08	2.55e-06	170.242	153.929	106.599	115.902	290.929	316.943	316.834	299.825
TNFRSF19	59.907	-1.15604	0.272873	-4.23655	2.27e-05	0.00087577	43.1085	46.0806	32.7064	25.8625	76.2548	81.885	95.4036	77.9546
AC004832.3	281.013	-1.15576	0.249478	-4.63271	3.61e-06	0.000211084	181.202	188.244	169.589	158.049	479.079	502.87	295.633	273.441
GRIP2	90.5539	-1.15526	0.307326	-3.75907	0.000170544	0.00428364	51.1457	56.8655	46.0313	70.8825	161.627	161.843	80.0919	95.9441
PGM2	485.19	-1.1537	0.345899	-3.33536	0.000851886	0.0141481	263.766	252.953	328.276	358.244	372.985	389.195	1073	843.109
C1QTNF1-AS1	111.017	-1.15325	0.306777	-3.75924	0.000170432	0.00428364	88.409	72.5525	66.6242	47.8936	185.664	207.121	109.537	110.336
SERPINB9	60.7023	-1.14535	0.396626	-2.88774	0.00388022	0.0423027	26.3035	29.4132	49.6653	46.9357	116.04	117.529	55.3576	44.3741
CTD-2201I18.1	134.467	-1.14515	0.267551	-4.28012	1.87e-05	0.000758165	98.6381	61.7677	94.4852	80.4612	217.16	231.205	164.895	127.126
MGARP	2341.74	-1.14396	0.175609	-6.51428	7.3e-11	1.79e-08	1825.17	1480.46	1245.27	1283.55	3225.91	3574.04	3161.27	2938.29
HS3ST3B1	59.9402	-1.14369	0.2881	-3.96975	7.19e-05	0.0021826	41.6472	42.1589	21.8043	43.1042	90.3453	94.4086	80.0919	65.9616
RIN2	288.035	-1.14246	0.360681	-3.16752	0.00153744	0.0216533	275.456	78.4351	184.125	180.08	516.377	492.273	292.1	285.434
TSPAN4	82.3364	-1.14217	0.33173	-3.44307	0.000575146	0.0106211	62.8361	34.3154	46.0313	62.2616	172.402	115.602	80.0919	85.1504
ACSL1	339.091	-1.1377	0.240613	-4.72834	2.26e-06	0.000147162	154.898	172.557	301.626	220.31	449.24	410.388	466.417	537.287
TNFRSF10D	60.734	-1.13644	0.386258	-2.94217	0.00325926	0.0373288	43.1085	25.4914	48.454	34.4834	57.1911	46.2409	96.5814	134.322
PEX3	148.667	-1.13535	0.245652	-4.6218	3.8e-06	0.000220247	96.4461	94.1222	83.5831	96.745	142.563	178.22	266.188	231.465
AKR1B1	269.52	-1.13361	0.339865	-3.33547	0.000851556	0.0141481	165.127	279.425	127.192	103.45	447.582	472.043	325.079	236.262
CYB5D1	96.7224	-1.13032	0.299169	-3.77819	0.00015797	0.00402763	35.802	59.8068	56.9334	90.9978	150.852	146.43	115.427	117.532
AL355987.3	919.907	-1.13003	0.241765	-4.67407	2.95e-06	0.000178361	729.191	532.379	569.334	477.02	1516.81	1600.13	990.548	943.85
BABAM2	927.579	-1.12945	0.378837	-2.98137	0.00286964	0.0341981	436.2	468.65	651.706	771.086	666.4	679.164	2060.01	1687.42
AC004160.1	39.1857	-1.12616	0.393565	-2.86143	0.00421737	0.0446254	14.613	14.7066	26.6497	43.1042	58.8488	55.8745	57.7133	41.9755
AL158206.1	36.7622	-1.12528	0.347317	-3.23992	0.00119565	0.0180147	29.2261	15.687	21.8043	24.9047	38.1274	45.2776	47.1129	71.9581
FOSB	1597.95	-1.12489	0.224303	-5.01506	5.3e-07	4.48e-05	776.684	1007.89	1073.26	1162.86	2737.71	2518.2	1632.46	1874.51
EGR3	434.166	-1.12432	0.238539	-4.71335	2.44e-06	0.000155516	226.502	227.462	323.43	315.14	468.304	472.043	718.471	721.979
TRAPPC12	101.91	-1.12298	0.317649	-3.53528	0.000407351	0.00819344	69.412	60.7872	66.6242	60.3459	189.808	188.817	88.3366	91.1469
SNAPC3	452.454	-1.12278	0.2083	-5.3902	7.04e-08	8.02e-06	295.184	271.582	289.512	283.53	687.951	798.62	513.53	479.72
AK4	1065.92	-1.12213	0.25052	-4.47918	7.49e-06	0.000375478	633.476	822.589	615.365	612.08	1074.2	1054.87	1876.27	1838.53
CBR1	556.247	-1.11852	0.261541	-4.27667	1.9e-05	0.000766956	550.912	313.741	265.285	271.078	700.384	711.918	876.299	760.357
IGFBP4	171.181	-1.11564	0.255446	-4.36741	1.26e-05	0.000563292	111.059	138.242	87.2171	94.8293	203.07	172.44	256.765	305.822
DECR1	1701.79	-1.11547	0.236772	-4.71114	2.46e-06	0.00015584	1255.26	928.476	1038.13	1077.61	2853.75	2938.23	1945.76	1577.08
AC105020.2	44.1514	-1.11411	0.299535	-3.71947	0.000199642	0.00480633	26.3035	21.5697	36.3405	27.7783	53.8757	56.8378	77.7362	52.7693
RFC3	131.114	-1.11325	0.305753	-3.64103	0.000271554	0.00610997	101.561	60.7872	101.753	68.0089	211.358	247.582	130.738	127.126
NUDT7	31.0383	-1.11109	0.366523	-3.03143	0.00243397	0.030268	21.1889	15.687	23.0156	19.1574	48.9025	59.7279	29.4455	31.1818
IMP3	203.537	-1.10934	0.178417	-6.21766	5.05e-10	1.07e-07	113.982	133.34	128.403	140.807	276.009	307.31	287.388	241.06
AC079921.1	45.9948	-1.10673	0.359595	-3.0777	0.00208608	0.0269491	24.8422	25.4914	38.7632	28.7361	98.6339	63.5813	45.935	41.9755
AL355472.1	126.067	-1.10607	0.348432	-3.17442	0.00150135	0.0212779	102.291	80.396	70.2583	67.051	230.422	251.435	109.537	97.1434
RANBP6	478.729	-1.10582	0.27636	-4.00139	6.3e-05	0.00197531	261.574	297.073	295.569	360.16	443.438	449.886	858.632	863.497
FAH	77.254	-1.10545	0.332315	-3.32653	0.000879343	0.0144739	64.2974	48.0415	37.5518	45.9778	135.932	142.576	80.0919	63.563
GPR176	78.5604	-1.1053	0.385059	-2.87048	0.00409844	0.0436382	38.7246	46.0806	58.1448	57.4723	154.167	151.246	48.2907	74.3567
EMILIN2	218.593	-1.10202	0.210048	-5.24652	1.55e-07	1.57e-05	170.242	132.359	130.826	120.692	271.036	243.728	336.857	343
PKP2	1129.93	-1.10175	0.314167	-3.50689	0.00045337	0.00882866	691.928	789.254	709.851	682.962	2046.45	2282.18	948.146	888.682
NME1	1598.8	-1.09222	0.232026	-4.7073	2.51e-06	0.000157724	1403.58	659.836	1075.68	943.503	2064.68	2179.1	2356.82	2107.17
RHBDD2	1750.56	-1.09036	0.238844	-4.56515	4.99e-06	0.000270859	1241.38	1148.09	1062.35	1023.96	3065.94	2977.72	1784.4	1700.61
TFB1M	141.985	-1.08824	0.261537	-4.16093	3.17e-05	0.00115281	122.019	104.907	62.9902	71.8403	163.285	229.278	187.274	194.287
GRPEL1	524.223	-1.08758	0.215709	-5.04188	4.61e-07	4.03e-05	292.992	311.78	342.812	395.601	804.819	894.955	553.576	597.252
BIN1	366.798	-1.087	0.376573	-2.88657	0.00389471	0.0423823	203.852	202.951	262.863	269.162	271.865	238.912	786.785	697.993
S1PR1	494.367	-1.0856	0.251468	-4.31707	1.58e-05	0.000668529	205.313	300.995	369.462	392.727	739.34	818.85	607.756	520.497
AGL	669.696	-1.08415	0.343116	-3.15971	0.00157928	0.0219983	412.088	471.591	397.323	436.789	1278.93	1357.36	544.154	459.332
MXRA7	1021.13	-1.08372	0.247658	-4.37587	1.21e-05	0.000547928	466.156	466.689	806.759	880.284	1281.41	1355.44	1422.81	1489.53
PRDX6	4427.56	-1.08366	0.165118	-6.56299	5.27e-11	1.37e-08	3228.75	3160.94	2318.52	2644.68	5750.61	6358.13	6476.84	5482.01
CEBPD	167.447	-1.08291	0.376191	-2.87862	0.00399422	0.04303	108.867	134.32	92.0625	94.8293	334.029	334.283	124.849	116.332
AC105020.6	82.6862	-1.0822	0.248967	-4.34676	1.38e-05	0.000604323	47.4924	64.709	43.6086	56.5144	108.58	138.723	110.715	91.1469
PDE7B	295.05	-1.08079	0.363002	-2.97737	0.00290733	0.0345453	252.806	306.877	89.6398	107.282	365.526	411.352	427.549	399.367
AP005329.3	39.2293	-1.07954	0.30908	-3.49275	0.000478077	0.00920782	25.5728	19.6088	20.5929	34.4834	48.0737	49.131	63.6024	52.7693
IGFLR1	86.7943	-1.07917	0.380173	-2.83862	0.00453094	0.0467966	81.8331	51.9633	50.8767	38.3149	164.114	164.733	76.5584	65.9616
GCAT	59.8104	-1.07911	0.275179	-3.9215	8.8e-05	0.00255138	45.3005	33.3349	32.7064	42.1463	100.292	86.7018	61.2467	76.7553
SUN2	201.534	-1.07663	0.299943	-3.58945	0.000331378	0.00707336	113.251	98.0439	151.419	157.091	391.22	320.797	182.562	197.885
ERRFI1	2167.87	-1.07549	0.165111	-6.51373	7.33e-11	1.79e-08	1328.33	1181.43	1578.39	1493.32	2692.13	2610.69	3197.79	3260.9
AC026412.1	86.9397	-1.07542	0.216908	-4.95794	7.12e-07	5.63e-05	57.7215	62.7481	48.454	54.5987	120.184	126.199	123.671	101.941
LTA4H	713.08	-1.07461	0.287979	-3.73157	0.000190293	0.0046307	500.497	463.748	388.843	483.725	1190.24	1398.79	704.337	574.465
CD44	221.765	-1.07291	0.304811	-3.51993	0.000431658	0.00859422	129.325	110.79	168.378	162.838	184.835	216.754	391.037	410.161
ICAM3	54.64	-1.06859	0.292435	-3.65412	0.000258064	0.00585841	42.3778	19.6088	38.7632	40.2306	79.5702	75.1415	70.6693	70.7588
EDEM1	308.518	-1.06673	0.289761	-3.68142	0.000231942	0.00542561	230.156	163.733	186.548	217.437	559.478	550.075	293.278	267.444
AL589765.7	166.859	-1.06642	0.248129	-4.29787	1.72e-05	0.00070785	113.982	102.946	94.4852	118.776	184.835	162.807	297.989	259.049
DHCR24	19145.9	-1.06625	0.216902	-4.91581	8.84e-07	6.82e-05	13183.9	15082.1	10932.4	10306.7	30425.7	31362.9	20383.4	21490.3
CUL4B	4137.07	-1.06534	0.231967	-4.59265	4.38e-06	0.000243644	2343.93	2416.78	2753.4	3188.75	6446.84	7351.35	4595.86	3999.67
MTFP1	55.7629	-1.06519	0.254195	-4.19044	2.78e-05	0.00103486	30.6874	37.2567	42.3972	34.4834	65.4796	78.9949	82.4475	74.3567
LYSMD1	42.7771	-1.06398	0.370466	-2.87201	0.00407868	0.0434981	41.6472	12.7457	23.0156	32.5676	62.9931	59.7279	44.7572	64.7623
UACA	308.028	-1.06016	0.242432	-4.37301	1.23e-05	0.000553901	200.929	211.775	181.702	204.984	542.072	503.834	323.901	295.028
PDXK	320.14	-1.06007	0.260368	-4.07143	4.67e-05	0.0015805	183.394	236.286	210.775	199.237	314.965	304.42	575.955	536.088
MEAF6	772.666	-1.05742	0.20659	-5.11843	3.08e-07	2.84e-05	520.955	401.98	479.694	603.459	1021.15	1265.85	1088.31	799.934
AP002884.3	412.394	-1.0562	0.258497	-4.08593	4.39e-05	0.00150246	312.719	179.42	283.456	295.982	611.696	736.965	469.951	408.962
FAM229B	276.82	-1.05586	0.290209	-3.63828	0.000274465	0.0061482	208.967	144.125	167.166	199.237	467.475	520.211	259.121	248.255
AP005329.2	42.9278	-1.05406	0.301022	-3.5016	0.000462465	0.0089473	29.2261	20.5892	23.0156	38.3149	55.5334	56.8378	67.1358	52.7693
GSTO1	1108.85	-1.05212	0.208118	-5.0554	4.29e-07	3.79e-05	960.808	721.603	577.814	623.574	1360.98	1418.06	1783.22	1424.77
LINC00941	36.3776	-1.05208	0.332304	-3.16601	0.00154547	0.0217362	20.4583	33.3349	14.5362	25.8625	39.7851	50.0944	54.1798	52.7693
RNU6-146P	140.814	-1.04905	0.199381	-5.26152	1.43e-07	1.49e-05	76.7185	84.3178	102.965	104.408	210.53	179.184	186.096	182.294
RCBTB1	410.071	-1.04789	0.327782	-3.19693	0.00138899	0.0200924	233.078	248.051	341.6	248.089	755.917	791.876	332.146	329.808
CTBS	603.013	-1.04772	0.317022	-3.30488	0.000950187	0.0152927	490.268	462.767	306.471	313.224	1099.06	1099.19	584.2	468.927
DARS	2003.26	-1.04686	0.214747	-4.87486	1.09e-06	8.12e-05	1429.89	1344.18	1162.9	1288.34	1982.62	2304.34	3595.89	2917.9
AC009469.1	96.2074	-1.04672	0.232583	-4.50041	6.78e-06	0.000349351	57.7215	51.9633	78.7377	63.2195	126.815	105.969	142.516	142.717
TLCD2	37.3187	-1.04583	0.367111	-2.8488	0.00438846	0.0458464	20.4583	20.5892	31.4951	25.8625	64.6508	66.4714	29.4455	39.5769
AP001178.2	31.2126	-1.04246	0.360666	-2.89037	0.0038479	0.0419856	18.997	29.4132	20.5929	12.4523	33.9831	35.6441	50.6463	47.972
DYNC1I1	75.8941	-1.0402	0.323317	-3.21727	0.00129416	0.0190879	56.9909	69.6112	42.3972	29.694	128.473	119.456	75.3806	85.1504
BPHL	180.542	-1.03833	0.325145	-3.19343	0.00140595	0.0203231	187.047	133.34	72.681	78.5454	232.909	299.603	259.121	181.094
GRHPR	773.082	-1.03702	0.20439	-5.07374	3.9e-07	3.5e-05	613.017	595.127	382.786	433.916	1052.65	1098.22	1111.86	897.077
TBPL1	454.947	-1.03684	0.214388	-4.83627	1.32e-06	9.55e-05	365.326	263.738	249.538	313.224	687.951	708.064	594.8	456.934
MKNK2	125.714	-1.03611	0.343821	-3.0135	0.0025825	0.0317006	92.7929	63.7285	83.5831	90.0399	224.62	247.582	94.2257	109.136
ST3GAL1	123.722	-1.03585	0.36284	-2.85485	0.0043057	0.0452768	72.3346	66.6699	84.7944	101.534	246.17	229.278	93.0479	95.9441
AC079742.1	158.609	-1.03446	0.214943	-4.81271	1.49e-06	0.000103491	120.558	111.77	100.542	82.3769	185.664	210.974	260.299	196.685
CPOX	72.319	-1.03438	0.327203	-3.16129	0.00157072	0.0219207	52.607	26.4719	72.681	38.3149	82.8856	80.9217	109.537	115.133
APOBEC3G	373.331	-1.03224	0.182622	-5.65234	1.58e-08	2.31e-06	276.917	200.01	255.595	248.089	500.629	567.415	518.242	419.755
PLEKHG1	217.371	-1.03094	0.270614	-3.80965	0.000139166	0.00366476	84.7557	130.398	155.053	202.111	293.415	252.398	285.033	335.804
PCAT7	25.3964	-1.03062	0.356404	-2.89172	0.00383141	0.0418957	15.3437	18.6283	21.8043	11.4945	38.1274	28.9006	37.6903	31.1818
APOO	937.138	-1.02931	0.208918	-4.92687	8.36e-07	6.5e-05	858.517	551.987	568.123	484.683	1200.18	1200.34	1336.83	1296.44
SEC14L2	498.017	-1.02746	0.264787	-3.88032	0.000104318	0.00290415	322.218	334.33	331.91	323.76	874.443	879.541	434.616	483.318
PLBD1	41.512	-1.02725	0.35788	-2.87036	0.00409999	0.0436382	28.4954	16.6675	35.1291	29.694	67.9662	72.2515	47.1129	34.7797
SLC20A1	505.678	-1.02653	0.231338	-4.43734	9.11e-06	0.000438015	228.694	289.23	356.137	458.82	634.075	641.593	717.293	719.581
ZNF595	129.253	-1.02649	0.31609	-3.24747	0.00116434	0.0176609	116.174	82.3569	71.4696	68.9667	121.013	116.566	233.209	224.269
AC233992.1	119.754	-1.02649	0.349238	-2.93921	0.00329049	0.0375382	81.1024	82.3569	84.7944	68.0089	251.972	199.414	82.4475	107.937
FAM210A	304.035	-1.02616	0.26963	-3.80583	0.000141331	0.00369629	177.549	150.988	233.79	238.51	276.009	336.21	535.909	483.318
PLEK2	400.381	-1.02306	0.301902	-3.38873	0.000702162	0.012338	227.233	242.168	308.894	277.783	332.371	354.514	759.695	700.392
ATIC	326.891	-1.02172	0.24999	-4.08706	4.37e-05	0.00149772	231.617	201.97	180.491	249.047	551.189	527.917	389.859	283.035
TMEM220	64.6203	-1.02156	0.341557	-2.99089	0.00278166	0.0334839	47.4924	55.885	27.861	39.2727	122.671	88.6285	85.981	49.1713
BST2	417.164	-1.0199	0.226859	-4.49576	6.93e-06	0.000353481	301.759	375.508	195.027	228.931	572.74	592.462	531.198	539.686
NRCAM	87.0675	-1.01975	0.229062	-4.45185	8.51e-06	0.000415342	47.4924	48.0415	65.4129	69.9246	113.553	115.602	117.782	118.731
AL589765.4	77.0405	-1.01554	0.275201	-3.69017	0.000224105	0.00530095	42.3778	45.1002	48.454	68.0089	80.3991	113.676	129.56	88.7483
ZDHHC4	326.325	-1.01521	0.206676	-4.91211	9.01e-07	6.93e-05	260.112	216.677	220.466	165.712	379.616	417.132	534.731	416.158
SH3BGR	44.199	-1.01486	0.330366	-3.07192	0.00212685	0.0272674	39.4552	17.6479	20.5929	38.3149	56.3622	58.7645	58.8911	63.563
AC009779.2	34.3044	-1.01337	0.327393	-3.09527	0.00196636	0.0257301	20.4583	20.5892	27.861	22.031	36.4697	37.5708	48.2907	61.1644
KCNH2	155.543	-1.01274	0.27476	-3.6859	0.000227899	0.00534828	62.1055	84.3178	123.558	143.681	211.358	218.681	193.163	207.479
ABO	469.78	-1.01227	0.167122	-6.05708	1.39e-09	2.58e-07	264.496	283.347	351.291	347.707	601.75	585.719	663.114	660.815
2021-09-06	1392.93	-1.01119	0.252401	-4.00627	6.17e-05	0.0019503	618.863	932.398	1015.11	1129.33	1398.28	1532.69	2289.69	2227.1
KLHL5	238.69	-1.01092	0.284981	-3.54732	0.000389168	0.00792989	157.09	152.949	181.702	142.723	445.925	394.975	196.696	237.462
AC008750.4	363.174	-1.01086	0.193239	-5.23115	1.68e-07	1.68e-05	227.964	239.227	244.693	252.878	552.018	569.342	452.284	366.986
BIRC3	137.752	-1.01078	0.246075	-4.10761	4e-05	0.00138687	75.9879	104.907	116.29	69.9246	200.583	211.938	143.694	178.696
APPL2	2240.72	-1.0103	0.310041	-3.25859	0.00111967	0.0171889	1085.02	1383.4	1734.65	1745.24	3864.96	4290.77	1998.76	1822.94
TLR5	72.4401	-1.01016	0.251749	-4.01256	6.01e-05	0.00191367	35.802	52.9437	52.088	52.6829	105.265	110.786	84.8032	85.1504
MPP1	531.687	-1.00974	0.279166	-3.61698	0.000298057	0.00651136	288.608	340.212	405.802	378.359	928.319	946.976	472.306	492.913
ZNF292	550.523	-1.00846	0.203654	-4.95186	7.35e-07	5.78e-05	436.2	439.237	291.935	293.109	667.229	710.954	765.584	799.934
ESYT2	1074.96	-1.00762	0.156948	-6.42012	1.36e-10	3.18e-08	688.275	739.251	675.933	751.929	1279.75	1255.25	1580.64	1628.65
PITPNA	410.834	-1.00434	0.185111	-5.42562	5.78e-08	6.8e-06	242.577	353.939	266.497	230.847	533.783	565.488	538.264	555.276
COLEC11	27.1959	-1.00421	0.34103	-2.94463	0.00323346	0.0371873	21.9196	14.7066	16.9589	18.1996	33.9831	29.8639	44.7572	37.1783
TAF1D	1696.77	-1.00365	0.193521	-5.18626	2.15e-07	2.08e-05	1042.64	1003.97	1202.87	1267.26	1871.56	1875.65	2711.35	2598.89
OAZ3	220.798	-1.00352	0.237761	-4.22071	2.44e-05	0.000927284	135.901	118.633	140.517	192.532	241.197	315.98	373.369	248.255
AL138828.1	69.1315	-1.00103	0.34162	-2.93026	0.0033868	0.0382926	42.3778	77.4547	27.861	36.3991	93.6608	112.712	94.2257	68.3602
CTSL	1089.62	-1.00075	0.200647	-4.98759	6.11e-07	4.96e-05	733.575	582.381	839.465	749.055	1239.97	1235.98	1837.4	1499.13
SLC4A7	184.549	1.00034	0.271401	3.68584	0.000227951	0.00534828	296.645	285.308	198.661	202.111	105.265	81.885	159.006	147.514
CTTNBP2NL	273.981	1.0013	0.18243	5.48868	4.05e-08	5.04e-06	346.329	448.061	325.853	341.002	165.771	196.524	190.807	177.497
ZNF711	89.7281	1.00132	0.301107	3.32545	0.000882753	0.0145064	142.477	115.692	102.965	115.902	43.9294	37.5708	77.7362	81.5525
PAWR	203.385	1.00382	0.211471	4.74683	2.07e-06	0.000135999	323.679	277.464	248.327	234.678	113.553	129.089	171.962	128.325
ZNF469	31.9472	1.004	0.34246	2.93173	0.00337077	0.0381538	36.5326	32.3545	44.8199	56.5144	16.5771	21.1938	21.2008	26.3846
SIK3	209.971	1.00408	0.209168	4.80034	1.58e-06	0.000109459	298.837	348.056	242.27	231.805	136.761	161.843	134.272	125.927
MFHAS1	135.093	1.00474	0.279965	3.58881	0.000332196	0.00708184	178.279	211.775	161.109	168.585	67.9662	57.8012	122.493	112.734
P3H2	1364.34	1.00732	0.282005	3.57198	0.000354296	0.00741281	1983.72	1962.84	1658.34	1682.02	649.823	545.258	1153.09	1279.65
MYZAP	133.164	1.00886	0.282997	3.5649	0.000364	0.00752882	207.505	224.521	134.46	143.681	73.7682	62.6179	104.826	113.934
PHLDB2	129.393	1.01023	0.278842	3.62294	0.000291274	0.00641151	171.703	225.501	147.785	145.596	77.9125	53.9478	108.36	104.339
METTL7A	147.037	1.01154	0.229316	4.41112	1.03e-05	0.000485683	174.626	225.501	172.012	215.521	116.869	113.676	77.7362	80.3532
USP44	40.3741	1.01373	0.312916	3.23964	0.00119683	0.018019	41.6472	60.7872	62.9902	51.725	33.9831	27.9372	24.7343	19.1888
TMEM217	53.4105	1.01442	0.284229	3.569	0.000358342	0.00746669	62.1055	74.5134	78.7377	69.9246	29.8388	27.9372	50.6463	33.5804
ZSWIM6	133.674	1.01483	0.298634	3.39825	0.00067819	0.0120149	138.824	150.007	203.507	222.226	73.7682	53.9478	107.182	119.93
DNAH10OS	33.5426	1.01717	0.323246	3.14675	0.00165099	0.0227165	37.9939	38.2371	56.9334	46.9357	19.8926	27.9372	20.023	20.3881
TMOD1	112.371	1.01938	0.234364	4.34956	1.36e-05	0.000599226	143.208	130.398	176.857	151.344	78.7413	52.0211	82.4475	83.9511
DNHD1	100.52	1.01993	0.294819	3.45953	0.000541115	0.0101216	124.942	196.088	101.753	114.945	62.1642	46.2409	81.2697	76.7553
B4GALT5	464.683	1.02103	0.28638	3.56531	0.00036343	0.00752882	548.72	576.498	689.258	674.341	183.177	223.498	435.794	386.175
AC233699.1	260.547	1.02322	0.293921	3.48128	0.000499029	0.00952756	371.171	545.124	209.563	271.078	187.322	178.22	170.784	151.112
AC089983.1	53.7519	1.02413	0.364365	2.81072	0.00494302	0.0499098	106.675	65.6894	52.088	64.1774	51.3891	37.5708	18.8451	33.5804
TBC1D22B	71.9669	1.02794	0.30692	3.34923	0.000810379	0.0137055	74.5266	108.829	124.769	79.5033	53.8757	60.6912	44.7572	28.7832
CIC	50.9967	1.02798	0.288465	3.56362	0.000365776	0.00752882	57.7215	70.5916	65.4129	80.4612	43.1005	24.0838	30.6234	35.979
AC233968.1	261.857	1.03137	0.292357	3.52779	0.000419049	0.00837892	371.902	547.085	210.775	276.825	188.15	178.22	170.784	151.112
HIVEP1	86.7513	1.03881	0.289324	3.59049	0.000330062	0.00707336	71.6039	113.731	129.614	152.302	51.3891	62.6179	64.7802	47.972
AC244154.1	299.816	1.03884	0.274302	3.78719	0.000152359	0.00391905	424.509	607.872	248.327	332.381	204.728	205.194	189.629	185.892
CRTC2	99.6363	1.04048	0.244546	4.25475	2.09e-05	0.000827966	130.787	177.46	119.924	108.239	71.2816	59.7279	57.7133	71.9581
ZBTB7C	119.074	1.04089	0.2408	4.32265	1.54e-05	0.000655944	125.672	186.283	145.362	184.869	87.0299	91.5185	69.4915	62.3637
ZSWIM1	48.6158	1.04466	0.289139	3.613	0.000302677	0.00657632	56.9909	78.4351	59.3561	67.051	27.3523	36.6074	23.5564	39.5769
FAT4	96.9804	1.04472	0.273256	3.82322	0.000131719	0.00350358	135.901	174.518	105.387	107.282	82.8856	56.8378	49.4685	63.563
RBMS2	105.922	1.04477	0.215128	4.85653	1.19e-06	8.75e-05	132.248	163.733	128.403	145.596	64.6508	61.6546	67.1358	83.9511
TRANK1	86.4463	1.04798	0.296266	3.53728	0.000404267	0.00816619	114.712	150.988	96.9079	104.408	73.7682	62.6179	31.8012	56.3672
PCDHGA10	71.2059	1.0508	0.277666	3.78441	0.000154072	0.00394312	99.3687	100.985	88.4285	93.8714	29.8388	39.4975	58.8911	58.7658
ABCA10	42.3413	1.05359	0.305547	3.4482	0.000564333	0.010469	63.5668	71.5721	48.454	45.0199	26.5234	33.7174	27.0899	22.7867
VCL	3269.07	1.05955	0.181104	5.85054	4.9e-09	8.15e-07	3466.95	5305.16	4357.22	4543.18	1854.98	1994.14	2280.26	2350.63
SLC27A1	39.9132	1.06001	0.353956	2.99475	0.00274671	0.0331813	39.4552	49.022	73.8923	54.5987	33.1543	29.8639	14.1339	25.1853
FAM129A	147.891	1.06052	0.346443	3.06116	0.00220484	0.0280371	104.483	136.281	313.739	246.173	108.58	93.4452	102.47	77.9546
CROCCP3	27.9994	1.06133	0.37369	2.84015	0.00450928	0.0466441	40.9165	42.1589	32.7064	35.4412	12.4328	26.9739	11.7782	21.5874
SERTAD2	98.6005	1.06451	0.281835	3.77708	0.000158676	0.00403551	170.242	165.694	87.2171	110.155	65.4796	71.2881	65.958	52.7693
BAHD1	54.3394	1.06617	0.28107	3.79325	0.00014869	0.00385785	60.6442	72.5525	87.2171	74.714	33.9831	46.2409	32.979	26.3846
AL121987.2	178.036	1.06694	0.275112	3.87821	0.000105228	0.00292383	169.511	347.075	203.507	244.257	126.815	102.115	90.6923	140.318
SNX18	211.788	1.06922	0.245875	4.34862	1.37e-05	0.000600503	354.366	328.447	218.043	247.131	159.14	163.77	113.071	110.336
GLCCI1	66.7609	1.06934	0.272511	3.92403	8.71e-05	0.00253553	116.174	93.1417	72.681	79.5033	42.2717	52.9844	34.1568	43.1748
MYH9	816.979	1.07116	0.305343	3.50805	0.000451402	0.00882286	881.898	868.669	1213.77	1462.67	344.804	355.477	692.559	715.983
NUAK1	37.713	1.07122	0.326049	3.28545	0.00101818	0.0160684	49.6844	69.6112	38.7632	45.9778	22.3791	24.0838	20.023	31.1818
RGS7	34.6475	1.07145	0.36346	2.9479	0.00319937	0.03693	34.3407	65.6894	42.3972	45.0199	21.5503	13.4869	25.9121	28.7832
ZNF566	89.7788	1.07496	0.245509	4.37848	1.2e-05	0.000543832	146.861	136.281	95.6966	107.282	48.9025	65.508	56.5354	61.1644
ARHGEF17	53.45	1.07589	0.301613	3.56712	0.000360927	0.00751283	81.1024	70.5916	76.315	63.2195	48.9025	37.5708	25.9121	23.986
AC017083.2	120.053	1.07629	0.305587	3.52204	0.000428238	0.00853742	144.669	264.719	116.29	125.481	80.3991	63.5813	77.7362	87.549
ZBTB10	212.587	1.07646	0.246831	4.36114	1.29e-05	0.000575865	337.561	256.875	294.358	266.288	169.916	172.44	100.115	103.14
VWA5A	78.2335	1.08308	0.246993	4.38507	1.16e-05	0.000529989	119.827	97.0635	107.81	99.6186	50.5602	35.6441	54.1798	61.1644
PWRN1	49.691	1.08378	0.363242	2.98364	0.0028484	0.0340049	68.6813	81.3765	59.3561	59.388	19.0637	19.2671	41.2238	49.1713
TEAD3	36.3311	1.08542	0.304894	3.56	0.00037086	0.00762573	42.3778	56.8655	46.0313	52.6829	23.208	27.9372	23.5564	17.9895
AEBP1	143.028	1.08601	0.272639	3.98332	6.8e-05	0.00208805	168.781	163.733	222.888	221.268	67.1374	68.3981	101.293	130.724
GDF7	47.152	1.08864	0.326972	3.32947	0.00087012	0.014357	88.409	61.7677	56.9334	48.8514	26.5234	32.754	21.2008	40.7762
SLC38A1	332.979	1.08883	0.339549	3.20668	0.00134275	0.019577	555.296	734.349	264.074	257.667	184.835	235.058	219.075	213.476
BARD1	66.6968	1.09242	0.295904	3.69181	0.000222665	0.00527302	86.9476	101.966	95.6966	77.5876	30.6677	32.754	64.7802	43.1748
DNAH10	50.1046	1.09322	0.309635	3.53068	0.000414485	0.00830726	70.1426	74.5134	58.1448	68.9667	18.2348	34.6807	32.979	43.1748
RFLNB	33.3087	1.09345	0.382416	2.85934	0.00424528	0.0448039	66.4894	46.0806	31.4951	36.3991	15.7483	19.2671	31.8012	19.1888
LRRC8C	361.648	1.09928	0.177415	6.19611	5.79e-10	1.2e-07	571.37	533.359	437.297	430.084	230.422	241.802	246.165	202.682
WASHC1	36.9611	1.10059	0.362385	3.03708	0.00238881	0.0298701	29.2261	71.5721	48.454	52.6829	21.5503	26.9739	18.8451	26.3846
GPR1	226.309	1.10112	0.352424	3.12442	0.00178157	0.0240406	364.596	436.295	232.579	202.111	191.466	177.257	137.805	68.3602
PMS2P7	34.0242	1.1023	0.306025	3.60199	0.000315797	0.00682544	39.4552	46.0806	44.8199	55.5565	21.5503	23.1205	20.023	21.5874
L3MBTL1	51.8347	1.10736	0.33144	3.34105	0.000834625	0.0140105	70.8733	105.887	46.0313	60.3459	33.9831	35.6441	24.7343	37.1783
FYN	131.055	1.10906	0.311663	3.55854	0.000372928	0.00765673	195.815	248.051	146.573	124.523	56.3622	65.508	102.47	109.136
WHAMM	26.2711	1.11085	0.374648	2.96504	0.00302639	0.0355237	35.802	28.4327	37.5518	42.1463	19.0637	17.3404	8.24475	21.5874
DOT1L	182.327	1.11102	0.212899	5.21855	1.8e-07	1.79e-05	237.462	324.525	208.352	227.015	130.13	108.859	109.537	112.734
RBPMS	60.5089	1.11259	0.292579	3.80269	0.000143133	0.003729	73.7959	106.868	73.8923	76.6297	43.1005	32.754	50.6463	26.3846
CYTH3	75.4168	1.11277	0.351747	3.16354	0.00155863	0.0218004	124.211	131.379	90.8512	67.051	67.9662	57.8012	37.6903	26.3846
ANKRD52	204.015	1.11361	0.239714	4.64556	3.39e-06	0.000201259	193.623	334.33	310.105	279.698	161.627	118.492	110.715	123.528
SREBF2-AS1	102.072	1.11429	0.221849	5.02274	5.09e-07	4.33e-05	117.635	159.812	157.475	124.523	64.6508	71.2881	62.4245	58.7658
LSAMP	616.941	1.11537	0.353596	3.15435	0.00160856	0.0222973	1066.75	1196.14	546.318	566.102	233.737	278.409	532.375	515.7
SLC25A1	698.879	1.11758	0.376356	2.96947	0.00298315	0.0352609	905.278	1822.64	530.571	568.018	391.22	325.613	487.618	560.074
SGMS2	235.588	1.12251	0.253639	4.4256	9.62e-06	0.000457101	403.32	329.428	284.667	274.909	169.087	193.634	98.937	130.724
RRAGC	224.056	1.12869	0.241249	4.67853	2.89e-06	0.000177163	351.444	321.584	277.399	280.656	171.573	169.55	89.5144	130.724
PCDHGB4	60.4137	1.12876	0.3011	3.74877	0.000177704	0.00442516	78.9105	87.2591	75.1036	89.082	29.01	24.0838	48.2907	51.57
CACNB4	75.5456	1.13158	0.267507	4.23009	2.34e-05	0.00089791	89.8703	121.574	117.501	86.2084	44.7582	49.131	34.1568	61.1644
PELI2	210.913	1.13341	0.290799	3.89758	9.72e-05	0.00274252	247.691	283.347	325.853	300.772	95.3185	79.9583	166.073	188.29
TBC1D3F	28.1833	1.13441	0.343133	3.30603	0.000946268	0.0152927	47.4924	30.3936	38.7632	38.3149	18.2348	20.2304	18.8451	13.1923
CACNB1	38.2987	1.13708	0.334025	3.40419	0.000663612	0.0118766	42.3778	51.9633	41.1859	74.714	22.3791	20.2304	23.5564	29.9825
CBL	216.971	1.13778	0.402547	2.82647	0.00470646	0.0481926	254.267	377.469	270.131	290.235	68.7951	59.7279	187.274	227.867
TCP11L2	62.3764	1.13919	0.264388	4.3088	1.64e-05	0.000686876	79.6411	93.1417	82.3717	88.1242	37.2985	43.3509	25.9121	49.1713
GADD45G	129.16	1.14362	0.205366	5.56869	2.57e-08	3.34e-06	164.397	203.931	158.687	183.911	82.8856	69.3614	76.5584	93.5455
CENPI	45.1743	1.14376	0.351749	3.25165	0.00114739	0.0174707	59.1829	98.0439	46.0313	45.0199	24.0368	26.0105	27.0899	35.979
AC007728.2	35.9122	1.14521	0.326144	3.51136	0.000445825	0.00876723	46.0311	46.0806	52.088	54.5987	28.1811	26.9739	12.956	20.3881
DCHS1	54.1417	1.14547	0.368512	3.10836	0.00188127	0.0251351	66.4894	100.985	61.7788	68.0089	25.6945	17.3404	38.8681	53.9686
AC090673.1	39.0056	1.14635	0.335947	3.41228	0.00064421	0.0116112	54.0683	51.9633	71.4696	38.3149	28.1811	28.9006	23.5564	15.5909
AVPR1A	102.8	1.14928	0.22365	5.13874	2.77e-07	2.59e-05	124.211	130.398	152.63	159.007	52.2179	62.6179	76.5584	64.7623
TUBB3	238.517	1.15123	0.297295	3.87236	0.000107788	0.00298438	214.081	295.112	417.915	387.938	102.778	121.382	156.65	212.276
MATN2	37.6451	1.15348	0.312374	3.69263	0.000221944	0.00526826	48.9537	50.9828	53.2994	55.5565	29.01	28.9006	17.6673	16.7902
PPP3R1	296.375	1.15529	0.239466	4.82443	1.4e-06	0.0001	389.438	580.42	321.008	344.834	177.375	167.623	168.428	221.871
AC002116.2	34.6796	1.16028	0.396232	2.9283	0.00340826	0.0384495	39.4552	78.4351	38.7632	34.4834	16.5771	17.3404	21.2008	31.1818
TP53I11	26.477	1.16083	0.39541	2.93577	0.00332725	0.03783	28.4954	49.022	35.1291	34.4834	19.8926	22.1571	8.24475	14.3916
ZNF641	165.216	1.16108	0.201164	5.77178	7.84e-09	1.26e-06	225.041	210.794	242.27	234.678	106.094	78.0316	101.293	123.528
MEX3B	51.2675	1.16129	0.395513	2.93616	0.00332305	0.0378034	59.1829	31.3741	83.5831	109.197	32.3254	23.1205	32.979	38.3776
CALHM5	40.149	1.16272	0.356892	3.2579	0.00112242	0.017205	73.0652	64.709	50.8767	33.5255	24.8657	33.7174	18.8451	21.5874
SYS1-DBNDD2	261.743	1.16845	0.362341	3.22474	0.00126089	0.0187334	428.162	501.985	225.311	292.151	91.1742	106.932	214.364	233.864
TGIF2	91.0015	1.16978	0.276756	4.22676	2.37e-05	0.000907841	105.214	161.772	121.135	114.945	39.7851	51.0577	77.7362	56.3672
ASAP2	57.5157	1.17359	0.355106	3.3049	0.00095011	0.0152927	87.6783	96.083	67.8356	66.0931	29.8388	16.377	50.6463	45.5734
CRY1	222.94	1.17403	0.333823	3.51691	0.000436605	0.00866844	322.218	245.11	335.544	331.423	77.0836	83.8117	210.83	177.497
AC063952.1	107.821	1.17586	0.283946	4.14113	3.46e-05	0.0012327	132.979	181.381	133.248	151.344	68.7951	96.3353	57.7133	40.7762
THSD4	19.1057	1.17603	0.412034	2.85421	0.00431436	0.0453236	28.4954	29.4132	27.861	20.1153	14.0906	6.74347	14.1339	11.993
SGSH	105.162	1.17952	0.29154	4.04582	5.21e-05	0.00171688	98.6381	190.205	134.46	159.965	62.9931	46.2409	61.2467	87.549
LINC00702	93.2563	1.1813	0.259116	4.55896	5.14e-06	0.000276097	124.942	133.34	129.614	128.355	38.1274	50.0944	62.4245	79.1539
ZNF431	195.425	1.18485	0.29769	3.98014	6.89e-05	0.0021051	339.023	332.369	190.182	225.1	161.627	141.613	88.3366	85.1504
KIAA1522	91.3131	1.18495	0.27135	4.36685	1.26e-05	0.000563484	130.787	150.007	107.81	117.818	55.5334	37.5708	51.8242	79.1539
AP000646.1	61.2998	1.18555	0.264607	4.48042	7.45e-06	0.000374238	81.8331	111.77	75.1036	71.8403	36.4697	38.5341	38.8681	35.979
GSDMB	23.8832	1.18615	0.395509	2.99905	0.00270819	0.0328135	34.3407	29.4132	33.9178	34.4834	14.0906	6.74347	16.4895	21.5874
STIL	27.9168	1.18981	0.350389	3.39569	0.00068455	0.0120953	31.4181	33.3349	48.454	42.1463	14.9194	17.3404	14.1339	21.5874
CPT1B	24.535	1.19107	0.384399	3.09853	0.00194485	0.0255735	40.9165	22.5501	39.9745	33.5255	19.8926	14.4503	11.7782	13.1923
AC025811.1	18.786	1.19743	0.410556	2.91659	0.00353879	0.0394942	29.2261	26.4719	25.4383	22.9889	9.11742	9.63353	9.42257	17.9895
FGFR1	57.5101	1.19821	0.272517	4.39684	1.1e-05	0.000508934	72.3346	76.4743	83.5831	87.1663	27.3523	29.8639	35.3346	47.972
CELSR3	41.5446	1.19833	0.416208	2.87915	0.00398743	0.0430248	82.5637	64.709	52.088	31.6098	26.5234	14.4503	41.2238	19.1888
CYP3A7-CYP3A51P	110.09	1.19939	0.272357	4.40374	1.06e-05	0.000497568	163.666	127.457	169.589	151.344	43.9294	54.9111	91.8701	77.9546
LPIN1	455.753	1.20079	0.162607	7.38461	1.53e-13	6.6e-11	677.315	709.838	565.7	586.217	249.486	267.812	285.033	304.623
HRH1	46.7379	1.20304	0.318456	3.77772	0.000158272	0.00403027	63.5668	82.3569	58.1448	55.5565	20.7214	22.1571	30.6234	40.7762
STAG3L3	42.0421	1.20306	0.297477	4.0442	5.25e-05	0.00172415	49.6844	63.7285	49.6653	71.8403	27.3523	28.9006	22.3786	22.7867
AC113382.1	31.6715	1.20374	0.410446	2.93275	0.00335969	0.0380577	21.1889	48.0415	59.3561	48.8514	19.0637	26.0105	17.6673	13.1923
CYP3A7	132.772	1.2054	0.280972	4.29011	1.79e-05	0.000729262	185.586	150.007	227.734	176.248	50.5602	66.4714	104.826	100.741
ZBTB45	26.5738	1.20546	0.375559	3.20976	0.00132844	0.0194381	34.3407	36.2763	36.3405	42.1463	19.8926	22.1571	8.24475	13.1923
RUNX2	1115.46	1.20731	0.285934	4.22235	2.42e-05	0.00092233	1945	1708.91	1227.1	1343.89	474.935	446.032	897.5	880.287
VGLL3	28.061	1.20747	0.379781	3.17937	0.00147593	0.0210056	42.3778	42.1589	41.1859	30.6519	17.406	12.5236	10.6004	27.5839
NDE1	74.3038	1.20787	0.29194	4.13739	3.51e-05	0.0012506	81.8331	152.949	87.2171	92.9135	40.614	51.0577	49.4685	38.3776
EBPL	50.825	1.20905	0.356704	3.38949	0.000700232	0.0123147	81.8331	79.4156	56.9334	66.0931	40.614	32.754	11.7782	37.1783
ARHGAP23	41.8345	1.20935	0.314642	3.84358	0.000121252	0.00327234	46.0311	50.9828	66.6242	69.9246	25.6945	18.3037	24.7343	32.3811
P2RX7	26.0528	1.21021	0.419607	2.88415	0.00392474	0.0425267	52.607	38.2371	24.227	29.694	14.9194	10.5969	12.956	25.1853
RPSAP52	70.6579	1.21026	0.355941	3.40017	0.000673452	0.0120132	132.979	119.614	72.681	68.0089	27.3523	31.7906	60.0689	52.7693
SLC35E2A	101.287	1.21206	0.3315	3.6563	0.000255883	0.00583499	108.137	134.32	142.939	181.996	81.2279	81.885	30.6234	49.1713
PCDHGA8	59.5907	1.21272	0.300411	4.03687	5.42e-05	0.00175895	81.8331	86.2787	76.315	87.1663	24.0368	26.0105	47.1129	47.972
GJC1	23.6643	1.21376	0.374222	3.24343	0.00118099	0.0178601	26.3035	28.4327	32.7064	45.0199	14.0906	15.4136	12.956	14.3916
TSHZ2	875.507	1.218	0.171289	7.11082	1.15e-12	3.77e-10	1216.54	1443.21	1090.21	1146.57	442.609	509.614	571.243	584.06
RPL17P22	57.0177	1.22209	0.365713	3.34167	0.000832759	0.0140024	67.22	110.79	60.5675	79.5033	19.0637	25.0472	43.5794	50.3707
PRKCD	87.7483	1.22534	0.256352	4.77991	1.75e-06	0.000119034	119.096	141.183	115.078	114.945	38.1274	46.2409	55.3576	71.9581
TBC1D3	68.9933	1.22872	0.343474	3.57732	0.000347133	0.00731575	131.517	116.672	65.4129	73.7561	52.2179	52.9844	31.8012	27.5839
ALOX12-AS1	36.9634	1.23615	0.309909	3.98876	6.64e-05	0.00205795	57.7215	45.1002	44.8199	59.388	19.0637	22.1571	28.2677	19.1888
AC026310.2	32.0755	1.23627	0.357341	3.45964	0.000540892	0.0101216	56.2602	56.8655	36.3405	30.6519	19.8926	22.1571	18.8451	15.5909
SLC13A4	19.3729	1.24137	0.404599	3.06814	0.00215397	0.0275978	21.9196	32.3545	25.4383	29.694	15.7483	9.63353	10.6004	9.59441
AL109930.1	73.7617	1.24381	0.240127	5.17982	2.22e-07	2.13e-05	111.79	118.633	82.3717	101.534	44.7582	39.4975	45.935	45.5734
NBEAP5	34.1331	1.2445	0.419924	2.96364	0.00304023	0.0356395	60.6442	73.5329	23.0156	34.4834	23.208	15.4136	22.3786	20.3881
ANO8	25.2397	1.24541	0.372757	3.34107	0.00083456	0.0140105	39.4552	32.3545	35.1291	35.4412	21.5503	10.5969	10.6004	16.7902
ITGA3	28.1226	1.246	0.366489	3.39982	0.000674304	0.0120149	45.3005	50.0024	27.861	34.4834	15.7483	13.4869	15.3117	22.7867
FHOD1	58.4266	1.25356	0.29164	4.29831	1.72e-05	0.00070785	75.2572	80.396	86.0058	89.082	48.9025	36.6074	22.3786	28.7832
EEF1A1P9	22.3785	1.25425	0.424278	2.95619	0.00311466	0.0362246	37.2633	42.1589	20.5929	25.8625	10.7751	17.3404	8.24475	16.7902
UBE2C	73.2502	1.25737	0.394326	3.18866	0.00142935	0.0205444	98.6381	92.1613	135.671	86.2084	33.9831	26.9739	85.981	26.3846
RN7SL731P	38.3592	1.25915	0.338301	3.722	0.000197655	0.00477548	48.9537	68.6307	60.5675	38.3149	16.5771	29.8639	22.3786	21.5874
AL031772.1	28.5983	1.25988	0.372642	3.38095	0.000722362	0.0125867	34.3407	51.9633	36.3405	38.3149	15.7483	11.5602	14.1339	26.3846
KCTD21	102.684	1.26642	0.30061	4.21283	2.52e-05	0.000953956	125.672	224.521	117.501	113.029	67.1374	66.4714	43.5794	63.563
AJUBA	43.4396	1.26733	0.382655	3.31195	0.00092649	0.0150305	73.7959	87.2591	39.9745	45.0199	34.812	29.8639	21.2008	15.5909
PELI1	142.905	1.26987	0.375449	3.38227	0.000718905	0.0125561	174.626	209.814	219.254	203.069	40.614	45.2776	135.449	115.133
PCDHGB5	57.3192	1.27142	0.338013	3.76146	0.000168921	0.00425577	75.2572	89.22	70.2583	88.1242	20.7214	22.1571	40.0459	52.7693
MMP14	95.2269	1.27238	0.367585	3.46145	0.000537284	0.0100778	75.9879	104.907	169.589	189.659	77.9125	66.4714	36.5125	40.7762
KCTD21-AS1	66.1403	1.27301	0.354008	3.59598	0.000323172	0.00695522	67.22	163.733	72.681	70.8825	38.9562	44.3142	34.1568	37.1783
SEMA5A	24.2444	1.27884	0.42523	3.0074	0.00263494	0.0322381	51.8763	20.5892	36.3405	28.7361	18.2348	14.4503	14.1339	9.59441
WISP2	124.05	1.28187	0.345732	3.70771	0.000209145	0.00501132	175.357	176.479	203.507	146.554	48.0737	35.6441	103.648	103.14
SYDE2	21.3216	1.28959	0.453413	2.84419	0.00445242	0.0462682	18.2663	35.2958	26.6497	41.1885	9.94628	20.2304	10.6004	8.39511
VWCE	16.0266	1.29006	0.42833	3.01185	0.00259664	0.0318421	26.3035	20.5892	20.5929	22.9889	7.45971	7.70682	11.7782	10.7937
PIMREG	22.0125	1.29169	0.453546	2.84799	0.00439962	0.045884	21.9196	30.3936	38.7632	33.5255	5.80199	12.5236	22.3786	10.7937
SLC12A5	19.2303	1.29444	0.440191	2.94063	0.00327547	0.0374511	25.5728	26.4719	19.3816	37.357	10.7751	5.78012	15.3117	13.1923
MUC4	20.4747	1.2954	0.45502	2.84691	0.0044146	0.0460165	37.2633	26.4719	21.8043	30.6519	16.5771	4.81676	9.42257	16.7902
BX470209.1	17.4849	1.29915	0.451928	2.87469	0.00404422	0.0433127	29.9568	18.6283	23.0156	27.7783	13.2617	5.78012	7.06693	14.3916
ARHGAP28	40.566	1.29932	0.314554	4.13066	3.62e-05	0.00127894	52.607	66.6699	70.2583	41.1885	20.7214	23.1205	22.3786	27.5839
SPOCK3	40.1956	1.29988	0.326345	3.98315	6.8e-05	0.00208805	59.1829	66.6699	64.2015	38.3149	19.0637	23.1205	30.6234	20.3881
ANKRD28	608.815	1.3016	0.175995	7.39565	1.41e-13	6.25e-11	928.659	891.219	778.898	864	317.452	295.749	361.591	432.948
AP001468.1	26.1587	1.30289	0.397324	3.27916	0.00104116	0.0163295	32.1487	24.511	58.1448	34.4834	16.5771	12.5236	16.4895	14.3916
LTBP4	48.8759	1.30296	0.350282	3.71974	0.000199426	0.00480633	56.2602	91.1808	58.1448	73.7561	39.7851	32.754	24.7343	14.3916
PAK3	49.2419	1.30377	0.268148	4.86214	1.16e-06	8.57e-05	70.1426	74.5134	65.4129	69.9246	28.1811	25.0472	24.7343	35.979
SIK3-IT1	33.5645	1.3052	0.333609	3.91235	9.14e-05	0.00261264	43.1085	57.8459	39.9745	49.8093	13.2617	24.0838	18.8451	21.5874
AC073130.2	41.3621	1.30546	0.446099	2.92639	0.00342925	0.0385954	52.607	106.868	41.1859	35.4412	33.9831	25.0472	11.7782	23.986
TCF7	24.6302	1.30643	0.41669	3.13527	0.00171699	0.0233867	39.4552	48.0415	19.3816	33.5255	19.8926	10.5969	12.956	13.1923
TMSB15A	35.3742	1.31482	0.466617	2.81776	0.00483595	0.0491958	67.22	48.0415	32.7064	52.6829	10.7751	8.67018	36.5125	26.3846
ITGB8	37.2019	1.31493	0.388315	3.38625	0.000708554	0.0124073	40.9165	48.0415	54.5107	68.9667	29.01	8.67018	25.9121	21.5874
PCDHGA7	53.2076	1.31556	0.33735	3.89968	9.63e-05	0.00272253	73.0652	86.2787	65.4129	77.5876	20.7214	19.2671	34.1568	49.1713
PKN3	16.1541	1.31731	0.460211	2.86241	0.00420434	0.0445572	32.8794	20.5892	23.0156	15.3259	6.63085	10.5969	10.6004	9.59441
DNM1	20.4332	1.3183	0.413274	3.18989	0.00142326	0.0204859	30.6874	19.6088	33.9178	32.5676	10.7751	14.4503	7.06693	14.3916
COL1A1	147.221	1.31997	0.393364	3.3556	0.000791934	0.0134722	101.561	145.105	210.775	383.149	62.1642	73.2148	114.249	87.549
IL23R	19.996	1.32401	0.423729	3.12466	0.00178009	0.0240365	27.0341	31.3741	37.5518	18.1996	10.7751	7.70682	14.1339	13.1923
IL17RD	21.33	1.32566	0.435488	3.04409	0.00233387	0.0293106	38.7246	30.3936	32.7064	20.1153	13.2617	10.5969	18.8451	5.99651
MAP1S	70.1807	1.32668	0.279513	4.74641	2.07e-06	0.000135999	72.3346	102.946	102.965	123.565	36.4697	48.1676	30.6234	44.3741
BICRA	21.0374	1.33458	0.376034	3.5491	0.000386548	0.00789235	27.7648	34.3154	27.861	30.6519	11.604	13.4869	9.42257	13.1923
SYT5	13.6911	1.33657	0.473905	2.82033	0.00479747	0.0488911	18.997	19.6088	14.5362	24.9047	4.97314	8.67018	8.24475	9.59441
PPFIA2	51.408	1.33902	0.341421	3.92191	8.79e-05	0.0025507	79.6411	76.4743	90.8512	48.8514	38.1274	35.6441	16.4895	25.1853
SEMA4C	28.0714	1.33928	0.451105	2.96888	0.0029889	0.0352878	44.5698	50.0024	27.861	39.2727	25.6945	19.2671	4.71129	13.1923
SPOCD1	367.105	1.34607	0.465638	2.89081	0.00384246	0.0419518	452.274	452.963	591.138	610.164	77.9125	72.2515	321.545	358.591
PCDHGB7	59.8085	1.34616	0.266794	5.04569	4.52e-07	3.97e-05	85.4863	98.0439	76.315	82.3769	26.5234	28.9006	40.0459	40.7762
ZNF574	23.4086	1.34904	0.468322	2.88058	0.0039695	0.0428972	14.613	49.022	35.1291	36.3991	15.7483	17.3404	9.42257	9.59441
PLEKHF2	175.599	1.35177	0.252789	5.34741	8.92e-08	9.89e-06	292.992	308.838	199.873	205.942	77.9125	83.8117	111.893	123.528
MAFG	89.4036	1.35212	0.278091	4.86217	1.16e-06	8.57e-05	111.059	118.633	148.996	136.976	67.9662	56.8378	43.5794	31.1818
PCDHGA11	55.6373	1.35405	0.298503	4.53614	5.73e-06	0.000301232	77.4492	88.2395	71.4696	81.4191	21.5503	24.0838	36.5125	44.3741
AC245060.5	29.006	1.35577	0.431139	3.14464	0.00166294	0.0228191	33.61	23.5305	52.088	58.4301	22.3791	18.3037	15.3117	8.39511
BORCS6	27.993	1.35838	0.337418	4.02582	5.68e-05	0.00183048	35.802	37.2567	44.8199	43.1042	13.2617	16.377	14.1339	19.1888
CCDC68	23.3588	1.36608	0.391905	3.48573	0.000490788	0.00939675	41.6472	38.2371	20.5929	33.5255	11.604	11.5602	15.3117	14.3916
SAMD4A	78.147	1.37137	0.347458	3.94686	7.92e-05	0.00235981	110.329	140.203	104.176	94.8293	28.1811	26.0105	48.2907	73.1574
CCDC40	19.331	1.37327	0.457674	3.00054	0.00269499	0.0327318	24.8422	17.6479	39.9745	29.694	13.2617	12.5236	4.71129	11.993
GJA9	30.2567	1.37334	0.446466	3.07602	0.00209781	0.0269976	25.5728	65.6894	25.4383	58.4301	21.5503	19.2671	15.3117	10.7937
PCDHGB6	57.0625	1.37561	0.283212	4.85717	1.19e-06	8.75e-05	75.9879	91.1808	75.1036	86.2084	27.3523	22.1571	35.3346	43.1748
LRRC17	30.1517	1.37595	0.354051	3.8863	0.000101784	0.00284534	37.9939	33.3349	46.0313	56.5144	14.9194	14.4503	22.3786	15.5909
ABL2	388.596	1.3799	0.319726	4.31587	1.59e-05	0.000668795	716.77	737.29	379.152	410.927	146.708	157.027	283.855	277.039
ADM	411.849	1.38545	0.373754	3.70684	0.000209861	0.00502256	702.157	705.916	525.726	447.326	117.698	121.382	362.769	311.818
FILIP1L	292.305	1.38689	0.240521	5.76618	8.11e-09	1.29e-06	400.398	346.095	419.127	524.913	147.536	119.456	222.608	158.308
PCDHGB2	54.8843	1.38878	0.291233	4.76862	1.85e-06	0.00012343	74.5266	85.2982	66.6242	90.0399	20.7214	26.9739	36.5125	38.3776
PCDHGA6	59.6435	1.39067	0.34098	4.07845	4.53e-05	0.00154414	89.1396	91.1808	72.681	90.9978	23.208	18.3037	38.8681	52.7693
ZNF707	16.2153	1.39119	0.489072	2.84455	0.00444742	0.04624	31.4181	24.511	9.69079	27.7783	7.45971	8.67018	10.6004	9.59441
PCA3	15.6566	1.39319	0.474612	2.93542	0.00333098	0.0378512	18.997	27.4523	19.3816	24.9047	11.604	3.85341	7.06693	11.993
MEX3A	20.3804	1.39574	0.460147	3.03325	0.00241935	0.0301601	21.9196	24.511	39.9745	31.6098	9.11742	9.63353	5.88911	20.3881
PCDHGA2	55.5756	1.3979	0.325207	4.29848	1.72e-05	0.00070785	73.7959	97.0635	67.8356	82.3769	23.208	18.3037	40.0459	41.9755
IFI44L	61.9065	1.39986	0.47794	2.92894	0.00340122	0.0383914	118.366	143.144	70.2583	26.8204	28.1811	23.1205	54.1798	31.1818
LINC00324	25.3315	1.40098	0.408945	3.42583	0.000612934	0.011198	29.9568	37.2567	30.2837	48.8514	7.45971	14.4503	21.2008	13.1923
KLF5	115.6	1.40103	0.321236	4.36137	1.29e-05	0.000575865	189.239	195.107	135.671	149.428	52.2179	34.6807	101.293	67.1609
GNRH1	22.7327	1.40706	0.386195	3.64339	0.000269066	0.00606339	35.802	28.4327	41.1859	26.8204	13.2617	12.5236	8.24475	15.5909
RECK	135.786	1.40732	0.214971	6.54656	5.89e-11	1.51e-08	220.657	234.325	169.589	163.796	73.7682	73.2148	75.3806	75.556
PCDHGA5	53.3881	1.41121	0.337282	4.18407	2.86e-05	0.00105466	73.0652	86.2787	65.4129	84.2927	19.8926	17.3404	40.0459	40.7762
FBXL13	20.9711	1.4129	0.444951	3.1754	0.00149628	0.0212209	18.997	27.4523	44.8199	31.6098	15.7483	12.5236	9.42257	7.19581
FOXG1	109.456	1.41608	0.29683	4.77069	1.84e-06	0.000122571	160.744	142.164	156.264	176.248	38.1274	44.3142	94.2257	63.563
ZNF430	222.067	1.41992	0.248659	5.71032	1.13e-08	1.72e-06	400.398	351.978	287.09	251.92	95.3185	96.3353	149.583	143.916
ARHGAP33	19.2552	1.42684	0.455879	3.12987	0.00174885	0.0237253	27.7648	26.4719	23.0156	34.4834	6.63085	10.5969	5.88911	19.1888
NPIPB3	27.4559	1.42717	0.395401	3.60942	0.000306888	0.00665416	33.61	28.4327	39.9745	58.4301	14.9194	19.2671	9.42257	15.5909
PCDHGC4	52.0328	1.43091	0.313871	4.55889	5.14e-06	0.000276097	73.7959	84.3178	66.6242	77.5876	20.7214	18.3037	35.3346	39.5769
MELTF	28.8924	1.43091	0.403249	3.54846	0.000387486	0.00790354	57.7215	51.9633	33.9178	24.9047	14.0906	21.1938	12.956	14.3916
RDH10	61.8554	1.43786	0.379338	3.79044	0.00015038	0.00388289	133.709	93.1417	70.2583	65.1352	52.2179	37.5708	20.023	22.7867
AC008761.1	22.404	1.43863	0.402989	3.5699	0.000357117	0.00745647	21.9196	39.2176	31.4951	38.3149	11.604	10.5969	16.4895	9.59441
COL1A2	314.072	1.44017	0.405086	3.55522	0.00037766	0.00773422	610.825	699.053	237.424	289.277	215.503	247.582	96.5814	116.332
CYP3A4	128.946	1.44114	0.264907	5.44019	5.32e-08	6.35e-06	163.666	146.085	214.409	228.931	48.9025	71.2881	67.1358	91.1469
PCDHGA1	54.3053	1.44264	0.299129	4.82281	1.42e-06	0.000100448	77.4492	91.1808	65.4129	82.3769	24.0368	20.2304	32.979	40.7762
ITGAX	13.7629	1.44321	0.509886	2.83045	0.00464829	0.0477656	18.2663	27.4523	16.9589	17.2417	4.14428	5.78012	7.06693	13.1923
ACSM1	87.4151	1.45201	0.394075	3.68461	0.000229051	0.00536788	132.979	200.99	81.1604	95.7871	30.6677	26.9739	63.6024	67.1609
PCDHGB1	51.6034	1.45422	0.311826	4.66356	3.11e-06	0.000186059	73.0652	86.2787	64.2015	77.5876	19.8926	19.2671	34.1568	38.3776
MBOAT1	15.9645	1.46462	0.472462	3.09997	0.00193542	0.025506	25.5728	30.3936	21.8043	16.2838	8.28856	13.4869	5.88911	5.99651
PRKCA-AS1	68.4319	1.46713	0.383109	3.82952	0.000128394	0.00343767	93.5235	174.518	60.5675	72.7982	33.1543	26.0105	36.5125	50.3707
ETS1	24.2694	1.46842	0.401342	3.65878	0.000253417	0.0057983	28.4954	41.1784	24.227	48.8514	12.4328	16.377	10.6004	11.993
ZNF250	61.4082	1.47054	0.357091	4.1181	3.82e-05	0.00133209	103.022	92.1613	84.7944	82.3769	49.7314	42.3875	21.2008	15.5909
AC099489.1	29.8334	1.4711	0.416335	3.53344	0.000410185	0.00823413	67.22	49.022	31.4951	26.8204	11.604	14.4503	17.6673	20.3881
CRNDE	307.795	1.47262	0.36379	4.04798	5.17e-05	0.00170759	574.293	704.936	256.806	272.993	135.932	109.822	207.297	200.283
PCDHGA12	51.9852	1.47513	0.30568	4.82573	1.39e-06	9.97e-05	77.4492	85.2982	64.2015	77.5876	20.7214	19.2671	32.979	38.3776
ALDH1A2	122.623	1.4753	0.424675	3.47396	0.000512835	0.00974531	249.153	274.523	105.387	92.9135	87.0299	83.8117	31.8012	56.3672
FZD3	112.302	1.48168	0.472204	3.1378	0.00170219	0.0232205	209.697	250.992	93.2739	106.324	28.1811	26.9739	94.2257	88.7483
KCTD15	31.9808	1.48715	0.404151	3.67968	0.000233525	0.00545384	52.607	53.9242	39.9745	41.1885	12.4328	11.5602	11.7782	32.3811
PCDHGA3	51.1679	1.48725	0.323286	4.60043	4.22e-06	0.000239018	73.0652	84.3178	65.4129	77.5876	19.0637	17.3404	32.979	39.5769
PMAIP1	159.188	1.48747	0.279171	5.32816	9.92e-08	1.08e-05	321.487	254.914	151.419	209.774	63.8219	96.3353	95.4036	80.3532
PDE4A	13.3813	1.49714	0.516558	2.8983	0.00375197	0.0412717	18.2663	31.3741	13.3248	16.2838	7.45971	9.63353	4.71129	5.99651
LRRC37B	44.421	1.4974	0.310834	4.81736	1.45e-06	0.0001021	70.1426	71.5721	58.1448	62.2616	20.7214	26.0105	14.1339	32.3811
PCDHGA4	55.2839	1.49902	0.334348	4.48341	7.35e-06	0.000369935	87.6783	89.22	67.8356	80.4612	19.0637	18.3037	35.3346	44.3741
HSPB3	500.171	1.49939	0.46215	3.24439	0.00117704	0.0178269	1236.99	849.06	423.972	444.452	125.986	127.163	471.129	322.612
PCDHGA9	56.3103	1.50049	0.310568	4.83143	1.36e-06	9.72e-05	84.7557	93.1417	65.4129	88.1242	21.5503	20.2304	37.6903	39.5769
ATP2B4	3882.24	1.50661	0.41582	3.62322	0.000290955	0.00641143	5822.57	8169.02	4283.33	4696.44	944.896	912.295	2950.44	3278.89
EMP1	139.943	1.50827	0.46254	3.26084	0.00111083	0.017092	278.379	297.073	112.655	138.891	30.6677	39.4975	103.648	118.731
CLIP2	32.6333	1.51009	0.491431	3.07284	0.00212031	0.0272008	55.5296	44.1198	43.6086	48.8514	8.28856	4.81676	28.2677	27.5839
BAIAP2-DT	19.3565	1.51178	0.455577	3.31838	0.000905424	0.0147833	18.2663	25.4914	39.9745	31.6098	10.7751	14.4503	5.88911	8.39511
PCDHGC5	53.3804	1.51237	0.322398	4.69101	2.72e-06	0.000168725	83.2944	86.2787	66.6242	78.5454	19.0637	18.3037	34.1568	40.7762
IRS1	164.509	1.51814	0.422245	3.5954	0.00032389	0.00696328	414.28	297.073	116.29	146.554	53.0468	60.6912	116.604	111.535
PGP	41.7862	1.52228	0.45381	3.35445	0.00079523	0.0135169	67.9507	113.731	30.2837	35.4412	15.7483	21.1938	23.5564	26.3846
PLIN4	18.3887	1.52912	0.542522	2.81853	0.0048244	0.0491275	26.3035	22.5501	29.0724	30.6519	1.65771	9.63353	18.8451	8.39511
PDGFRL	11.1518	1.52932	0.531459	2.87759	0.00400725	0.0430987	15.3437	15.687	15.7475	19.1574	2.48657	7.70682	5.88911	7.19581
AC004381.2	192.782	1.52956	0.378082	4.04557	5.22e-05	0.00171688	265.958	383.352	239.847	254.794	50.5602	52.9844	146.05	148.713
CCDC120	23.0439	1.53319	0.414492	3.69897	0.000216477	0.00515657	40.9165	41.1784	31.4951	22.9889	11.604	7.70682	17.6673	10.7937
MYO7A	21.7446	1.53379	0.542157	2.82905	0.00466868	0.0479024	47.4924	32.3545	25.4383	22.9889	4.97314	3.85341	17.6673	19.1888
PPP1R12B	875.754	1.53912	0.389704	3.94946	7.83e-05	0.00234117	1350.25	1457.91	1210.14	1192.55	221.305	198.451	666.647	708.787
PCDHGB3	52.4138	1.53932	0.314077	4.9011	9.53e-07	7.27e-05	78.1798	86.2787	66.6242	79.5033	19.0637	18.3037	32.979	38.3776
ARHGEF2	52.1136	1.5396	0.326083	4.72149	2.34e-06	0.000149891	78.1798	62.7481	89.6398	78.5454	14.0906	26.0105	36.5125	31.1818
NAB2	162.227	1.5421	0.281015	5.48759	4.07e-08	5.04e-06	151.976	198.049	301.626	315.14	91.1742	78.0316	70.6693	91.1469
AL162171.2	10.3432	1.54274	0.534251	2.88766	0.00388114	0.0423027	12.4211	18.6283	14.5362	16.2838	5.80199	6.74347	3.53346	4.7972
MIR222HG	18.8105	1.54672	0.454485	3.40324	0.000665915	0.0119073	19.7276	19.6088	33.9178	39.2727	12.4328	7.70682	9.42257	8.39511
TUB	41.2967	1.55518	0.414428	3.75259	0.000175018	0.004369	75.9879	77.4547	31.4951	60.3459	12.4328	14.4503	30.6234	27.5839
COL7A1	33.7498	1.56789	0.540933	2.89848	0.00374973	0.0412693	72.3346	59.8068	26.6497	42.1463	11.604	3.85341	20.023	33.5804
KCNIP2	34.132	1.57047	0.456994	3.43652	0.000589243	0.010842	32.1487	44.1198	44.8199	82.3769	9.11742	10.5969	27.0899	22.7867
PEG10	196.494	1.57646	0.369809	4.26291	2.02e-05	0.000799829	294.453	264.719	290.724	325.676	44.7582	57.8012	131.916	161.906
AZGP1	92.9653	1.57656	0.276565	5.70051	1.19e-08	1.81e-06	130.787	137.261	136.882	151.344	28.1811	61.6546	40.0459	57.5665
CREB5	65.0042	1.57944	0.338571	4.66502	3.09e-06	0.000185293	91.3316	139.222	100.542	58.4301	29.01	32.754	44.7572	23.986
LRRC75B	13.1398	1.57944	0.542215	2.91295	0.00358035	0.0397936	25.5728	20.5892	23.0156	9.57871	8.28856	3.85341	9.42257	4.7972
RFX2	67.8924	1.58555	0.487462	3.25266	0.00114331	0.0174429	71.6039	92.1613	106.599	136.018	16.5771	9.63353	54.1798	56.3672
ST8SIA5	27.0468	1.58795	0.416849	3.8094	0.000139303	0.00366476	43.8391	59.8068	27.861	30.6519	11.604	16.377	8.24475	17.9895
AURKB	10.3096	1.58855	0.548305	2.8972	0.00376507	0.0413934	16.0744	13.7261	20.5929	11.4945	4.14428	5.78012	7.06693	3.5979
CCDC13	12.1277	1.5891	0.494779	3.21174	0.00131935	0.019347	17.5357	16.6675	15.7475	22.9889	6.63085	6.74347	4.71129	5.99651
ANXA1	215.266	1.59132	0.357615	4.4498	8.59e-06	0.000417309	423.048	364.723	204.718	298.856	71.2816	57.8012	160.184	141.518
PCDHGC3	80.5879	1.59486	0.325606	4.89814	9.67e-07	7.35e-05	89.1396	147.066	104.176	142.723	24.0368	31.7906	53.002	52.7693
CDC42EP2	33.7978	1.59534	0.438563	3.63765	0.000275136	0.00615644	34.3407	35.2958	75.1036	59.388	19.0637	26.9739	9.42257	10.7937
CYP2E1	16.0333	1.59727	0.49566	3.22251	0.00127072	0.0188381	24.1115	19.6088	29.0724	22.9889	5.80199	2.89006	10.6004	13.1923
KIAA1217	31.8584	1.59878	0.399522	4.00172	6.29e-05	0.00197531	51.8763	57.8459	48.454	34.4834	24.8657	18.3037	8.24475	10.7937
MAOB	98.4714	1.60003	0.412844	3.87563	0.000106351	0.00294863	155.629	112.751	168.378	154.217	19.8926	26.0105	77.7362	73.1574
SLC25A34	14.2962	1.60292	0.525139	3.05238	0.00227037	0.0286728	24.1115	12.7457	35.1291	14.3681	7.45971	8.67018	5.88911	5.99651
C7	3414.02	1.6047	0.424343	3.78162	0.000155811	0.00397759	6794.34	8419.03	2829.71	2509.62	1065.08	1004.78	2284.97	2404.6
MX2	27.1979	1.61177	0.501814	3.21189	0.00131863	0.019347	67.22	43.1393	26.6497	25.8625	5.80199	9.63353	16.4895	22.7867
AC068790.2	14.1102	1.61198	0.52012	3.09924	0.00194016	0.0255519	16.805	32.3545	23.0156	13.4102	9.11742	8.67018	4.71129	4.7972
SALL2	35.5396	1.61308	0.422352	3.81929	0.000133837	0.00355061	54.0683	90.2004	39.9745	29.694	14.9194	17.3404	14.1339	23.986
AC110597.3	117.682	1.61583	0.385104	4.19582	2.72e-05	0.00101619	227.964	252.953	94.4852	133.144	41.4428	35.6441	70.6693	85.1504
AC073082.1	216.641	1.6231	0.325176	4.99146	5.99e-07	4.92e-05	268.88	501.985	247.115	289.277	88.6876	62.6179	135.449	139.119
LHCGR	404.26	1.62678	0.27775	5.85698	4.71e-09	7.97e-07	526.07	825.53	507.555	582.386	162.456	126.199	253.232	250.654
SLC9A5	18.9172	1.62802	0.429223	3.79295	0.00014887	0.00385785	18.997	33.3349	31.4951	30.6519	7.45971	11.5602	8.24475	9.59441
CLEC4M	55.233	1.6302	0.484199	3.36679	0.000760478	0.0131129	122.75	125.496	43.6086	41.1885	11.604	26.0105	41.2238	29.9825
RAC1P2	30.3111	1.6315	0.550762	2.96226	0.00305386	0.0357429	40.1859	98.0439	18.1702	26.8204	11.604	20.2304	8.24475	19.1888
ARNT2	16.5978	1.63471	0.465289	3.51333	0.000442527	0.00874155	27.7648	24.511	24.227	23.9468	11.604	2.89006	8.24475	9.59441
SLC2A6	31.3047	1.63762	0.450019	3.63901	0.000273692	0.0061381	61.3748	73.5329	23.0156	31.6098	19.0637	14.4503	10.6004	16.7902
APCDD1L-DT	13.8952	1.64046	0.570367	2.87615	0.00402562	0.0432046	21.9196	18.6283	16.9589	25.8625	3.31543	1.92671	12.956	9.59441
NEXN	108.125	1.64132	0.423973	3.87127	0.000108268	0.00298953	238.923	217.658	109.021	88.1242	28.1811	34.6807	82.4475	65.9616
DYSF	17.8417	1.64631	0.484278	3.3995	0.00067508	0.0120149	32.1487	38.2371	16.9589	20.1153	4.97314	7.70682	10.6004	11.993
AC022601.1	18.6737	1.64757	0.48919	3.36796	0.000757278	0.0130688	18.997	40.198	26.6497	26.8204	5.80199	4.81676	15.3117	10.7937
ABCC8	17.5196	1.64924	0.533879	3.08916	0.00200724	0.0260967	49.6844	19.6088	20.5929	16.2838	10.7751	7.70682	4.71129	10.7937
RTN1	12.5924	1.65058	0.575467	2.86824	0.00412766	0.0438519	24.1115	21.5697	10.9021	19.1574	1.65771	6.74347	10.6004	5.99651
KIFC3	21.471	1.65105	0.579427	2.84946	0.0043794	0.0458267	42.3778	18.6283	48.454	20.1153	4.97314	3.85341	11.7782	21.5874
RFTN1	32.3005	1.65364	0.587948	2.81257	0.00491477	0.0497562	18.2663	20.5892	72.681	85.2505	20.7214	23.1205	11.7782	5.99651
AC004381.3	43.1452	1.6673	0.372354	4.47773	7.54e-06	0.000376191	70.1426	69.6112	60.5675	61.3038	19.8926	7.70682	23.5564	32.3811
DDIT4L	16.3583	1.66924	0.4846	3.44458	0.000571946	0.0105787	20.4583	17.6479	26.6497	34.4834	5.80199	6.74347	5.88911	13.1923
DBNDD2	182.094	1.67046	0.465656	3.58733	0.00033408	0.00709963	360.942	404.921	147.785	193.49	36.4697	44.3142	121.316	147.514
AC007563.2	23.6077	1.67082	0.563806	2.96347	0.00304195	0.0356395	16.0744	32.3545	46.0313	48.8514	8.28856	2.89006	22.3786	11.993
VIT	12.4826	1.6712	0.573203	2.91554	0.00355077	0.0395733	13.1517	15.687	33.9178	13.4102	4.14428	7.70682	8.24475	3.5979
RIMS3	22.9771	1.67656	0.3894	4.30549	1.67e-05	0.000691961	27.0341	34.3154	43.6086	35.4412	12.4328	9.63353	12.956	8.39511
CLSTN2	774.11	1.67966	0.353354	4.75349	2e-06	0.000132172	1268.41	1685.38	873.383	890.82	227.107	210.974	492.329	544.483
AC019155.1	26.5986	1.68059	0.393855	4.26701	1.98e-05	0.000788353	44.5698	52.9437	26.6497	37.357	10.7751	9.63353	17.6673	13.1923
AC079780.1	15.6522	1.6821	0.55582	3.02634	0.00247536	0.03067	20.4583	19.6088	19.3816	35.4412	4.97314	3.85341	4.71129	16.7902
SLCO4C1	32.2401	1.68438	0.391934	4.29761	1.73e-05	0.00070785	39.4552	45.1002	62.9902	49.8093	21.5503	11.5602	7.06693	20.3881
AC009812.4	15.0722	1.68648	0.458661	3.67696	0.000236027	0.00549332	20.4583	24.511	18.1702	28.7361	7.45971	5.78012	7.06693	8.39511
TRIM62	11.1537	1.6872	0.566325	2.9792	0.00289002	0.0344208	13.1517	9.80439	25.4383	20.1153	6.63085	5.78012	4.71129	3.5979
AC009480.1	9.6817	1.68733	0.581625	2.90106	0.00371905	0.0409762	15.3437	13.7261	20.5929	9.57871	4.14428	5.78012	5.88911	2.3986
IRF5	13.9318	1.69636	0.479577	3.5372	0.000404386	0.00816619	21.1889	27.4523	19.3816	17.2417	8.28856	4.81676	5.88911	7.19581
ZBTB39	13.1953	1.69969	0.527555	3.22182	0.00127379	0.0188621	24.8422	16.6675	15.7475	22.9889	4.97314	4.81676	3.53346	11.993
CBLB	827.417	1.70007	0.459403	3.70061	0.000215078	0.00512927	1585.52	2222.66	541.473	710.74	226.278	214.828	586.555	531.29
SHROOM3	33.3471	1.70146	0.434251	3.91815	8.92e-05	0.00257606	44.5698	49.022	55.7221	53.6408	7.45971	7.70682	28.2677	20.3881
TSHZ3	28.8976	1.71074	0.533569	3.20622	0.0013449	0.0195942	41.6472	57.8459	36.3405	40.2306	3.31543	6.74347	28.2677	16.7902
DSEL	376.695	1.71532	0.417862	4.105	4.04e-05	0.0013979	802.256	857.884	297.992	350.581	104.436	105.005	257.943	237.462
ZNF385A	17.0563	1.74085	0.556374	3.12892	0.00175449	0.0237774	10.2291	19.6088	29.0724	45.9778	5.80199	6.74347	9.42257	9.59441
AC055811.2	24.4111	1.74087	0.419034	4.15449	3.26e-05	0.00117729	27.0341	41.1784	53.2994	29.694	14.9194	12.5236	8.24475	8.39511
SLC1A3	59.0862	1.75397	0.445441	3.93761	8.23e-05	0.00243118	78.9105	82.3569	101.753	100.576	19.0637	6.74347	36.5125	46.7727
ACHE	15.1046	1.76906	0.54078	3.27132	0.00107047	0.0166605	10.2291	22.5501	27.861	32.5676	4.97314	4.81676	8.24475	9.59441
SSTR1	26.4241	1.77142	0.620267	2.8559	0.00429154	0.0451915	69.412	66.6699	9.69079	17.2417	10.7751	6.74347	17.6673	13.1923
VWA3A	12.527	1.77241	0.519185	3.41384	0.000640538	0.0115656	18.997	19.6088	25.4383	13.4102	5.80199	3.85341	4.71129	8.39511
AC111152.2	10.9441	1.77506	0.565019	3.14159	0.00168035	0.0229803	22.6502	14.7066	14.5362	15.3259	4.14428	1.92671	7.06693	7.19581
ABLIM1	151.818	1.77655	0.337926	5.25722	1.46e-07	1.51e-05	251.344	384.332	147.785	157.091	77.0836	82.8484	58.8911	55.1679
FAM186B	13.6667	1.77847	0.601884	2.95485	0.00312826	0.0362789	10.2291	32.3545	20.5929	21.0732	1.65771	6.74347	5.88911	10.7937
EHBP1L1	13.3413	1.78315	0.507192	3.51573	0.000438552	0.00869182	16.0744	21.5697	20.5929	24.9047	6.63085	8.67018	5.88911	2.3986
LGALS4	12.4198	1.78522	0.555758	3.21224	0.00131707	0.0193425	29.9568	15.687	10.9021	20.1153	5.80199	3.85341	8.24475	4.7972
BGN	37.8078	1.78795	0.583437	3.06452	0.00218022	0.0278348	32.1487	46.0806	87.2171	68.9667	20.7214	0.963353	22.3786	23.986
SELPLG	27.7142	1.79159	0.53562	3.34489	0.000823139	0.0138636	29.9568	40.198	61.7788	39.2727	4.14428	4.81676	23.5564	17.9895
AC004381.1	11.0084	1.79936	0.548714	3.27923	0.00104091	0.0163295	16.805	18.6283	13.3248	20.1153	7.45971	5.78012	2.35564	3.5979
SSC5D	11.7631	1.80461	0.542218	3.32819	0.000874118	0.0143995	21.9196	21.5697	14.5362	15.3259	4.97314	8.67018	4.71129	2.3986
RRAD	47.2093	1.80592	0.506691	3.56415	0.000365036	0.00752882	33.61	33.3349	116.29	110.155	14.0906	14.4503	34.1568	21.5874
AL442125.1	9.16539	1.81981	0.625328	2.91016	0.00361241	0.0400231	9.49848	20.5892	10.9021	16.2838	4.14428	4.81676	5.88911	1.1993
KIF1A	13.1531	1.82246	0.618536	2.94641	0.00321487	0.0370294	37.9939	14.7066	13.3248	15.3259	3.31543	3.85341	4.71129	11.993
CRIP2	35.7796	1.82313	0.402533	4.52914	5.92e-06	0.000307412	59.1829	64.709	47.2426	50.7672	7.45971	10.5969	27.0899	19.1888
SSPO	26.5467	1.82945	0.512989	3.56625	0.000362128	0.00752882	75.9879	37.2567	26.6497	24.9047	6.63085	7.70682	18.8451	14.3916
SLC14A1	12.2101	1.83105	0.623175	2.93825	0.00330068	0.0376122	12.4211	10.7848	32.7064	21.0732	9.94628	4.81676	3.53346	2.3986
AC012629.2	33.1605	1.8311	0.472174	3.87801	0.000105313	0.00292383	19.7276	44.1198	62.9902	80.4612	17.406	9.63353	12.956	17.9895
MDGA1	16.967	1.83384	0.587333	3.12231	0.00179438	0.0241653	36.5326	42.1589	12.1135	15.3259	6.63085	13.4869	5.88911	3.5979
PDE1B	15.0071	1.83394	0.568369	3.22667	0.0012524	0.0186345	18.2663	15.687	27.861	31.6098	6.63085	0.963353	8.24475	10.7937
AL354993.1	14.2974	1.83872	0.56586	3.24942	0.0011564	0.0175668	24.1115	31.3741	8.47944	24.9047	4.97314	3.85341	5.88911	10.7937
AP3B2	11.8327	1.84109	0.620332	2.96791	0.00299827	0.0353368	29.9568	15.687	14.5362	13.4102	5.80199	0.963353	4.71129	9.59441
SERPINA10	9.60795	1.84797	0.597873	3.09091	0.00199547	0.0260103	15.3437	20.5892	13.3248	10.5366	2.48657	3.85341	3.53346	7.19581
PTGIS	19.7282	1.85438	0.540159	3.43303	0.000596871	0.0109525	30.6874	52.9437	23.0156	16.2838	4.14428	5.78012	11.7782	13.1923
TPPP3	13.2437	1.85734	0.58765	3.16062	0.00157436	0.0219448	18.2663	22.5501	19.3816	22.031	0.828856	3.85341	8.24475	10.7937
LINC00926	8.55569	1.86687	0.641738	2.90909	0.00362482	0.0400904	8.76783	13.7261	14.5362	17.2417	5.80199	4.81676	2.35564	1.1993
AC123912.4	67.9061	1.868	0.449061	4.15979	3.19e-05	0.00115649	151.976	155.89	58.1448	59.388	21.5503	15.4136	36.5125	44.3741
CDHR4	9.2368	1.87216	0.657187	2.84874	0.00438924	0.0458464	16.805	18.6283	14.5362	7.66297	1.65771	3.85341	2.35564	8.39511
RBPMS-AS1	10.9204	1.88161	0.572261	3.28804	0.00100888	0.0159713	14.613	14.7066	16.9589	22.9889	8.28856	3.85341	2.35564	3.5979
RNF182	16.9977	1.88472	0.517923	3.63899	0.000273712	0.0061381	29.9568	23.5305	39.9745	13.4102	7.45971	3.85341	10.6004	7.19581
AC078929.1	17.184	1.88492	0.538801	3.49837	0.000468113	0.00903934	17.5357	22.5501	21.8043	45.9778	4.14428	7.70682	12.956	4.7972
CDC42EP3	94.5363	1.89193	0.246845	7.66445	1.8e-14	8.73e-12	166.589	164.714	135.671	127.397	32.3254	35.6441	43.5794	50.3707
NPPA	13.9917	1.89505	0.502744	3.76942	0.000163625	0.00414062	16.0744	18.6283	21.8043	31.6098	4.97314	5.78012	7.06693	5.99651
FLCN	91.7101	1.91653	0.239517	8.00164	1.23e-15	6.92e-13	130.787	123.535	155.053	171.459	42.2717	40.4608	35.3346	34.7797
AGPAT4	130.782	1.92727	0.2654	7.26173	3.82e-13	1.46e-10	184.855	242.168	188.97	210.732	39.7851	39.4975	69.4915	70.7588
SLC29A2	13.4753	1.9301	0.556624	3.46751	0.00052531	0.00993585	29.2261	29.4132	12.1135	14.3681	4.97314	5.78012	3.53346	8.39511
HIF3A	25.603	1.93336	0.581247	3.32623	0.000880308	0.014478	26.3035	31.3741	49.6653	54.5987	9.94628	0.963353	22.3786	9.59441
AC008267.3	9.80935	1.93786	0.581215	3.33415	0.000855601	0.0141866	10.2291	14.7066	19.3816	18.1996	4.97314	3.85341	3.53346	3.5979
SYPL2	13.5131	1.94007	0.641843	3.02265	0.00250571	0.0309704	24.1115	38.2371	6.05675	17.2417	3.31543	9.63353	4.71129	4.7972
DTNA	157.496	1.94897	0.278032	7.00989	2.39e-12	7.33e-10	278.379	343.154	181.702	196.364	56.3622	52.9844	70.6693	80.3532
RFX3	180.637	1.94947	0.490169	3.97713	6.98e-05	0.00212557	424.509	502.965	111.444	109.197	89.5165	92.4819	74.2028	40.7762
ADRA1D	7.83421	1.95416	0.644721	3.03101	0.00243735	0.0302915	11.6904	11.7653	13.3248	13.4102	5.80199	1.92671	2.35564	2.3986
CHST1	17.9603	1.96493	0.568809	3.45446	0.000551398	0.0102855	21.9196	17.6479	33.9178	40.2306	1.65771	5.78012	14.1339	8.39511
SH3BP4	64.3051	1.97385	0.277118	7.12277	1.06e-12	3.52e-10	105.945	97.0635	92.0625	113.987	21.5503	22.1571	37.6903	23.986
GRAMD2A	8.89326	1.98003	0.687847	2.87859	0.00399451	0.04303	18.997	11.7653	16.9589	9.57871	6.63085	4.81676	0	2.3986
NPR1	11.3743	1.98279	0.556388	3.56369	0.000365676	0.00752882	23.3809	20.5892	16.9589	11.4945	4.97314	2.89006	4.71129	5.99651
FHL3	46.9978	1.99064	0.537173	3.70578	0.000210741	0.00503767	48.2231	50.0024	115.078	86.2084	5.80199	7.70682	32.979	29.9825
VWC2	33.4504	1.99087	0.483992	4.11344	3.9e-05	0.00135464	85.4863	68.6307	24.227	35.4412	19.0637	8.67018	16.4895	9.59441
STX1B	14.9804	1.99468	0.524826	3.80065	0.000144317	0.00375502	31.4181	22.5501	13.3248	27.7783	3.31543	4.81676	8.24475	8.39511
CCDC155	12.4451	1.99842	0.607455	3.28983	0.00100248	0.0159267	25.5728	21.5697	10.9021	21.0732	0.828856	7.70682	4.71129	7.19581
EPHA2	22.6158	1.99945	0.416541	4.80013	1.59e-06	0.000109459	27.7648	36.2763	31.4951	48.8514	7.45971	7.70682	11.7782	9.59441
IGDCC3	7.06115	2.00121	0.69094	2.89636	0.00377521	0.0414564	13.8824	8.82395	15.7475	6.7051	2.48657	2.89006	2.35564	3.5979
LINC01529	10.2199	2.0018	0.628533	3.18487	0.0014482	0.0206981	24.1115	18.6283	10.9021	11.4945	4.97314	0.963353	5.88911	4.7972
AGPAT4-IT1	11.8174	2.00865	0.537582	3.73645	0.000186638	0.00456915	18.2663	22.5501	18.1702	16.2838	3.31543	2.89006	7.06693	5.99651
NAPRT	71.6362	2.01919	0.372611	5.41904	5.99e-08	6.99e-06	131.517	129.418	89.6398	110.155	32.3254	49.131	15.3117	15.5909
PPT2-EGFL8	10.1406	2.02117	0.595269	3.3954	0.000685293	0.0120953	15.3437	20.5892	16.9589	12.4523	5.80199	2.89006	5.88911	1.1993
JUP	59.9508	2.0236	0.357887	5.65428	1.56e-08	2.3e-06	117.635	136.281	72.681	58.4301	25.6945	26.0105	16.4895	26.3846
CBR3	14.4879	2.02449	0.690117	2.93354	0.00335115	0.0379953	38.7246	22.5501	15.7475	15.3259	0	5.78012	11.7782	5.99651
L1CAM	8.50959	2.0261	0.625764	3.2378	0.00120457	0.0180819	13.1517	13.7261	18.1702	9.57871	2.48657	3.85341	4.71129	2.3986
FLNC	16.4554	2.02896	0.542455	3.74032	0.000183785	0.00452659	42.3778	14.7066	19.3816	28.7361	3.31543	7.70682	9.42257	5.99651
SLC39A5	10.6976	2.04646	0.61342	3.33615	0.00084948	0.0141481	14.613	11.7653	29.0724	13.4102	3.31543	3.85341	2.35564	7.19581
KLRC4-KLRK1	236.935	2.05208	0.438777	4.67682	2.91e-06	0.000177434	182.663	225.501	460.313	658.058	70.4528	45.2776	122.493	130.724
KLRK1	239.287	2.05955	0.449641	4.58044	4.64e-06	0.000254509	184.124	227.462	468.792	662.847	70.4528	41.4242	123.671	135.521
RUSC2	44.9236	2.06116	0.413171	4.98865	6.08e-07	4.96e-05	77.4492	121.574	36.3405	54.5987	19.0637	18.3037	17.6673	14.3916
NFIB	111.894	2.06215	0.500924	4.11669	3.84e-05	0.001338	292.261	282.366	88.4285	58.4301	33.9831	26.9739	67.1358	45.5734
TMEM35A	15.6214	2.06244	0.530574	3.88718	0.000101415	0.00283891	28.4954	33.3349	16.9589	22.031	9.11742	1.92671	4.71129	8.39511
ARHGAP39	9.16754	2.07254	0.60788	3.40946	0.000650918	0.0116906	19.7276	15.687	13.3248	10.5366	3.31543	4.81676	3.53346	2.3986
FSIP1	315.101	2.07759	0.50221	4.1369	3.52e-05	0.0012506	672.2	940.241	207.141	217.437	77.0836	59.7279	176.673	170.301
CRX	9.38223	2.07864	0.592591	3.50771	0.000451981	0.00882286	17.5357	15.687	10.9021	16.2838	2.48657	3.85341	4.71129	3.5979
RAB11FIP4	17.8238	2.0789	0.515842	4.03011	5.58e-05	0.00180169	37.9939	18.6283	25.4383	32.5676	3.31543	6.74347	4.71129	13.1923
THBS1	2121.89	2.08734	0.488693	4.27126	1.94e-05	0.000781129	4952.36	5736.55	1527.51	1523.97	429.348	415.205	1183.71	1206.5
ADGRB2	7.59495	2.10139	0.693814	3.02875	0.00245566	0.0304851	11.6904	12.7457	7.2681	17.2417	0.828856	3.85341	3.53346	3.5979
NRP2	38.6939	2.10419	0.330201	6.37246	1.86e-10	4.29e-08	53.3376	57.8459	73.8923	66.0931	15.7483	10.5969	18.8451	13.1923
DACT1	12.1744	2.10675	0.576348	3.65534	0.000256842	0.00584374	22.6502	15.687	19.3816	22.031	8.28856	5.78012	1.17782	2.3986
AC007613.1	9.3297	2.11232	0.65422	3.22876	0.00124328	0.0185323	13.1517	25.4914	14.5362	7.66297	4.97314	2.89006	3.53346	2.3986
ATP8B1	41.7935	2.12046	0.344659	6.15232	7.64e-10	1.55e-07	67.9507	88.2395	52.088	63.2195	10.7751	21.1938	16.4895	14.3916
WLS	167.866	2.12252	0.306633	6.922	4.45e-12	1.31e-09	322.218	374.528	176.857	217.437	41.4428	71.2881	63.6024	75.556
ATP6V0D2	9.07678	2.12973	0.644862	3.30261	0.000957905	0.0153925	15.3437	12.7457	19.3816	11.4945	1.65771	4.81676	1.17782	5.99651
ITGB1-DT	8.13627	2.1384	0.661498	3.23267	0.00122641	0.0183419	13.1517	7.84351	16.9589	15.3259	4.14428	2.89006	1.17782	3.5979
AC022075.1	453.08	2.14807	0.465344	4.61609	3.91e-06	0.000224824	307.605	371.586	973.925	1303.66	121.842	84.7751	223.786	237.462
SBK1	9.36985	2.15931	0.756019	2.85616	0.00428797	0.0451839	10.9598	2.94132	24.227	22.9889	1.65771	3.85341	3.53346	4.7972
PSG10P	6.54004	2.17681	0.751544	2.89645	0.00377414	0.0414564	9.49848	8.82395	15.7475	8.62084	0.828856	2.89006	4.71129	1.1993
INPP5J	9.71317	2.18336	0.741966	2.94267	0.00325397	0.037294	27.0341	9.80439	15.7475	10.5366	0	3.85341	3.53346	7.19581
PPM1J	8.20445	2.18607	0.721779	3.02872	0.00245594	0.0304851	12.4211	13.7261	4.8454	22.9889	4.97314	1.92671	2.35564	2.3986
AKR7L	7.03742	2.1976	0.697641	3.15005	0.00163242	0.0225067	11.6904	13.7261	13.3248	7.66297	2.48657	3.85341	2.35564	1.1993
MYH11	92.5215	2.19887	0.323151	6.80449	1.01e-11	2.86e-09	102.291	154.909	168.378	181.038	19.8926	26.9739	47.1129	39.5769
ITGB4	11.2742	2.20964	0.640906	3.44768	0.000565419	0.0104796	19.7276	20.5892	21.8043	11.4945	2.48657	0.963353	3.53346	9.59441
PRSS35	12.4691	2.21873	0.659409	3.36472	0.000766213	0.013167	16.0744	16.6675	26.6497	22.031	0	2.89006	8.24475	7.19581
HAP1	9.23505	2.22497	0.680067	3.27169	0.00106905	0.0166511	13.8824	17.6479	13.3248	15.3259	0.828856	0.963353	4.71129	7.19581
AC067930.5	39.5736	2.23411	0.408189	5.47323	4.42e-08	5.44e-06	81.1024	66.6699	42.3972	71.8403	19.8926	19.2671	9.42257	5.99651
COL3A1	404.698	2.23833	0.359097	6.23321	4.57e-10	9.87e-08	1025.11	883.376	364.616	398.474	142.563	187.854	102.47	133.122
NCALD	156.128	2.24854	0.470518	4.77886	1.76e-06	0.000119097	263.035	359.821	213.197	194.448	24.0368	17.3404	84.8032	92.3462
MYO1G	12.4305	2.26776	0.679641	3.33671	0.00084776	0.0141481	36.5326	25.4914	4.8454	15.3259	4.14428	4.81676	5.88911	2.3986
SOX4	359.535	2.28118	0.353697	6.44953	1.12e-10	2.68e-08	827.099	878.474	279.822	399.432	113.553	105.969	148.406	123.528
LMTK3	9.18779	2.28623	0.636915	3.58954	0.000331257	0.00707336	14.613	18.6283	16.9589	10.5366	2.48657	1.92671	2.35564	5.99651
TMEM200B	5.93988	2.28697	0.793508	2.8821	0.00395039	0.0427134	12.4211	11.7653	3.63405	11.4945	2.48657	0.963353	2.35564	2.3986
SCARA3	6.72927	2.29396	0.751683	3.05176	0.00227505	0.028714	8.76783	12.7457	15.7475	7.66297	2.48657	2.89006	3.53346	0
MYO18B	7.59712	2.29859	0.739954	3.10639	0.00189386	0.0252484	16.805	14.7066	12.1135	6.7051	3.31543	0	3.53346	3.5979
RGPD2	16.1893	2.35447	0.568414	4.14217	3.44e-05	0.00122928	36.5326	38.2371	23.0156	10.5366	6.63085	3.85341	4.71129	5.99651
HMGA1	30.7562	2.35909	0.417604	5.64909	1.61e-08	2.32e-06	36.5326	41.1784	62.9902	65.1352	11.604	4.81676	10.6004	13.1923
SLC40A1	316.199	2.37004	0.52195	4.54073	5.61e-06	0.000296048	801.526	986.322	172.012	159.965	121.842	130.053	89.5144	68.3602
PTPRVP	8.63149	2.3839	0.759267	3.13974	0.00169098	0.0230945	21.9196	18.6283	14.5362	2.87361	2.48657	3.85341	2.35564	2.3986
ANGPT2	153.821	2.39819	0.361848	6.6276	3.41e-11	8.99e-09	156.36	171.577	291.935	413.8	37.2985	38.5341	69.4915	51.57
SHANK1	5.76016	2.40017	0.835353	2.87325	0.00406278	0.0434234	12.4211	11.7653	3.63405	10.5366	0.828856	0.963353	3.53346	2.3986
RP1L1	7.4551	2.404	0.821249	2.92725	0.00341972	0.0385359	16.805	16.6675	4.8454	11.4945	0	3.85341	1.17782	4.7972
CYP2G1P	5.66846	2.40575	0.834655	2.88233	0.00394747	0.0427123	5.84522	4.9022	12.1135	15.3259	1.65771	1.92671	1.17782	2.3986
CYP2D6	8.84613	2.41374	0.805609	2.99617	0.00273397	0.0330469	31.4181	14.7066	3.63405	9.57871	3.31543	0.963353	2.35564	4.7972
HCN3	19.492	2.42016	0.483969	5.00066	5.71e-07	4.75e-05	30.6874	37.2567	18.1702	45.0199	4.97314	6.74347	5.88911	7.19581
C11orf95	23.6332	2.42294	0.53284	4.54721	5.44e-06	0.000288059	34.3407	31.3741	70.2583	22.9889	3.31543	7.70682	5.88911	13.1923
AL161910.1	8.80302	2.42398	0.710512	3.4116	0.00064582	0.0116299	10.2291	15.687	24.227	9.57871	3.31543	3.85341	3.53346	0
GOLGA6L7	5.83322	2.43664	0.823193	2.95999	0.00307649	0.0359041	5.84522	14.7066	12.1135	6.7051	0.828856	2.89006	1.17782	2.3986
CEACAM21	131.103	2.44102	0.25623	9.52668	1.62e-21	1.94e-18	248.422	234.325	208.352	196.364	57.1911	42.3875	31.8012	29.9825
ADGRG5	7.75321	2.47081	0.724784	3.40902	0.000651958	0.0116989	15.3437	11.7653	14.5362	10.5366	0.828856	1.92671	5.88911	1.1993
RNA5-8SP3	9.67361	2.47194	0.738503	3.34724	0.000816217	0.0137813	24.1115	23.5305	13.3248	4.78936	4.97314	1.92671	3.53346	1.1993
RBPMS2	15.3551	2.47817	0.647633	3.8265	0.000129977	0.00347089	35.0713	26.4719	20.5929	21.0732	0.828856	0.963353	8.24475	9.59441
AC103778.1	16.9182	2.48398	0.580411	4.27968	1.87e-05	0.000758165	22.6502	35.2958	20.5929	35.4412	0.828856	3.85341	5.88911	10.7937
VAV1	7.89361	2.48578	0.723736	3.43465	0.000593314	0.010907	13.1517	13.7261	10.9021	15.3259	0	2.89006	2.35564	4.7972
GDNF	8.62162	2.515	0.858021	2.93116	0.00337702	0.0382033	27.0341	22.5501	6.05675	2.87361	1.65771	2.89006	4.71129	1.1993
EVPL	6.17327	2.52641	0.831459	3.03852	0.00237741	0.0297837	7.30652	11.7653	8.47944	14.3681	0.828856	1.92671	4.71129	0
BAALC	12.0396	2.54071	0.7332	3.46524	0.00052976	0.00998281	35.0713	22.5501	13.3248	10.5366	0.828856	0.963353	8.24475	4.7972
SMPD3	8.28969	2.56587	0.797748	3.21639	0.00129812	0.0191324	26.3035	14.7066	8.47944	6.7051	0.828856	0.963353	3.53346	4.7972
AC037198.2	308.911	2.56593	0.738813	3.47305	0.000514583	0.00976024	686.083	1089.27	170.8	167.627	56.3622	44.3142	121.316	135.521
OASL	18.5693	2.58716	0.888246	2.91266	0.00358363	0.0398083	74.5266	40.198	7.2681	4.78936	0.828856	1.92671	9.42257	9.59441
NFATC2	39.3981	2.59351	0.47241	5.48995	4.02e-08	5.04e-06	64.2974	55.885	79.949	68.9667	2.48657	6.74347	17.6673	19.1888
TNFRSF8	7.57651	2.60058	0.788472	3.29826	0.000972871	0.015559	18.997	10.7848	12.1135	9.57871	0.828856	0	4.71129	3.5979
AC006369.1	19.8064	2.60938	0.455646	5.72676	1.02e-08	1.6e-06	39.4552	32.3545	27.861	36.3991	4.97314	6.74347	7.06693	3.5979
RSAD2	49.3031	2.62037	0.651985	4.01907	5.84e-05	0.00187334	137.363	162.753	23.0156	16.2838	19.8926	12.5236	10.6004	11.993
TBC1D3P7	5.70379	2.70682	0.840973	3.21868	0.00128781	0.0190219	14.613	6.86307	8.47944	9.57871	0.828856	2.89006	1.17782	1.1993
AC126121.2	18.3954	2.71475	0.725923	3.73972	0.000184228	0.00453201	41.6472	61.7677	19.3816	4.78936	4.97314	3.85341	2.35564	8.39511
WFDC3	73.1044	2.88202	0.302988	9.51201	1.87e-21	2e-18	145.4	155.89	111.444	101.534	15.7483	14.4503	22.3786	17.9895
AC002366.1	7.55014	2.90052	0.959308	3.02355	0.00249827	0.0309161	9.49848	36.2763	3.63405	3.83149	1.65771	1.92671	1.17782	2.3986
TSLP	8.76339	2.90752	0.912282	3.18708	0.00143717	0.020613	29.9568	20.5892	7.2681	3.83149	2.48657	0	1.17782	4.7972
CHRM1	5.59027	2.9529	0.886411	3.3313	0.000864409	0.014286	8.03718	13.7261	7.2681	10.5366	0.828856	1.92671	0	2.3986
MTNR1B	8.06373	2.96602	0.791679	3.7465	0.000179322	0.00444537	14.613	8.82395	13.3248	20.1153	1.65771	0	1.17782	4.7972
PI16	27.6491	3.09922	0.710816	4.36008	1.3e-05	0.000577276	65.7587	97.0635	15.7475	19.1574	3.31543	5.78012	1.17782	13.1923
CHAC1	60.7907	3.123	0.676101	4.61912	3.85e-06	0.000222186	150.514	203.931	43.6086	37.357	4.14428	2.89006	27.0899	16.7902
TDGF1	14.468	3.23956	0.815564	3.97218	7.12e-05	0.00216375	45.3005	46.0806	8.47944	4.78936	2.48657	3.85341	2.35564	2.3986
MALL	8.35523	3.26497	0.814842	4.00687	6.15e-05	0.0019503	16.0744	17.6479	12.1135	14.3681	0	1.92671	4.71129	0
AC025031.1	5.78947	3.44408	1.04446	3.29746	0.000975637	0.015576	13.8824	17.6479	7.2681	3.83149	2.48657	0	0	1.1993
KCNK1	68.7698	3.50734	0.3389	10.3492	4.22e-25	8.57e-22	141.747	149.027	89.6398	125.481	10.7751	14.4503	8.24475	10.7937
HSPA6	10.0767	3.53045	0.940326	3.7545	0.000173687	0.00434462	18.997	2.94132	14.5362	37.357	0.828856	0	2.35564	3.5979
CYP1B1	83.2097	3.69166	0.884206	4.17511	2.98e-05	0.00109298	316.373	234.325	14.5362	52.6829	15.7483	10.5969	9.42257	11.993
AP000426.1	14.8494	3.73286	0.663566	5.62546	1.85e-08	2.59e-06	27.0341	38.2371	21.8043	22.9889	0.828856	1.92671	1.17782	4.7972
MXRA8	7.63524	3.76926	1.03728	3.63378	0.000279301	0.00622903	10.2291	8.82395	6.05675	31.6098	0.828856	0	3.53346	0
OOSP4B	42.0246	3.81348	0.448879	8.49557	1.97e-17	1.54e-14	67.9507	67.6503	60.5675	117.818	4.97314	7.70682	3.53346	5.99651
BMP4	14.7094	4.70264	1.08313	4.34172	1.41e-05	0.00061305	49.6844	50.0024	3.63405	9.57871	0	0	1.17782	3.5979
PPT2	6.80363	5.40822	1.17882	4.58784	4.48e-06	0.000246993	13.1517	16.6675	15.7475	7.66297	0	0	0	1.1993
HLA-DRA	8.39436	5.73415	1.48429	3.86323	0.000111896	0.00307715	30.6874	33.3349	1.21135	0.957871	0	0.963353	0	0
HLA-DQB2	5.97308	5.97607	1.27626	4.68248	2.83e-06	0.000174306	7.30652	5.88264	9.69079	24.9047	0	0	0	0

## Sheet: DMRs and their mapping genes
hyper-DMRs and their mapping genes
seqnames	start	end	width	strand	annotation	geneChr	geneStart	geneEnd	geneLength	geneStrand	geneId	transcriptId	distanceToTSS
chr1	5981852	5982455	604	*	Intron (uc001alq.2/261734, intron 11 of 29)	1	5946555	5965543	18989	2	261734	uc009vlu.2	-16309
chr1	10886552	10887455	904	*	Distal Intergenic	1	10707263	10856733	149471	2	54897	uc001arp.2	-29819
chr1	14593952	14594705	754	*	Distal Intergenic	1	14925213	15394651	469439	1	23254	uc009vog.1	-330508
chr1	24175652	24176555	904	*	Intron (uc001bie.3/2517, intron 5 of 7)	1	24128367	24165110	36744	2	3155	uc001bic.3	-10542
chr1	29873252	29873855	604	*	Distal Intergenic	1	29646722	29653325	6604	1	10076	uc001brx.3	226530
chr1	36367352	36367955	604	*	Exon (uc001bzk.3/26523, exon 10 of 19)	1	36360723	36389899	29177	1	26523	uc009vuy.3	6629
chr1	37621802	37622405	604	*	Distal Intergenic	1	37627164	37627235	72	1	100422898	uc021oll.1	-4759
chr1	53262302	53263205	904	*	Promoter	1	53262406	53293013	30608	1	79699	uc009vzh.3	0
chr1	78613802	78614405	604	*	Distal Intergenic	1	78695283	78759574	64292	1	149047	uc001dil.1	-80878
chr1	81266102	81266705	604	*	Distal Intergenic	1	81771845	82458107	686263	1	23266	uc001dis.3	-505140
chr1	81351602	81352205	604	*	Distal Intergenic	1	81771845	82458107	686263	1	23266	uc001dis.3	-419640
chr1	92181452	92182055	604	*	Exon (uc009wde.3/7049, exon 15 of 20)	1	92145900	92327603	181704	2	7049	uc009wde.3	145548
chr1	92746352	92746955	604	*	Intron (uc001dor.3/11146, intron 7 of 18)	1	92764522	92853732	89211	1	79871	uc001dot.2	-17567
chr1	95374502	95375105	604	*	Intron (uc010otv.2/1266, intron 1 of 6)	1	95362507	95391337	28831	2	1266	uc010otv.2	16232
chr1	97244552	97245155	604	*	Intron (uc001drn.2/58155, intron 7 of 13)	1	97250615	97279217	28603	1	58155	uc001drs.1	-5460
chr1	115182602	115183355	754	*	Intron (uc001eez.3/163259, intron 1 of 29)	1	115127196	115212732	85537	2	163259	uc001efc.1	29377
chr1	178369952	178370555	604	*	Intron (uc009wxb.2/9462, intron 4 of 4)	1	178421551	178448648	27098	1	9462	uc009wxc.3	-50996
chr1	179601602	179602205	604	*	Intron (uc021pfm.1/163589, intron 7 of 16)	1	179575362	179660407	85046	1	163589	uc001gnh.2	26240
chr1	190207502	190208705	1204	*	Intron (uc010pot.1/339479, intron 3 of 6)	1	190066797	190444942	378146	2	339479	uc010pot.1	236237
chr1	200500652	200501855	1204	*	Distal Intergenic	1	200520625	200587966	67342	2	9928	uc010ppj.1	86111
chr1	204709652	204710705	1054	*	Distal Intergenic	1	204586303	204654597	68295	2	10446	uc009xbf.1	-55055
chr1	210815702	210816305	604	*	Intron (uc009xcx.3/55733, intron 11 of 11)	1	210612927	210849638	236712	1	55733	uc001hia.4	202775
chr1	214738802	214739405	604	*	Distal Intergenic	1	214701619	214725024	23406	2	5784	uc001hkl.2	-13778
chr1	220453502	220454255	754	*	Distal Intergenic	1	220382749	220445843	63095	2	25782	uc010pum.1	-7659
chr1	221338652	221339405	754	*	Distal Intergenic	1	221503270	221509638	6369	2	400804	uc001hmw.1	170233
chr1	231631052	231631805	754	*	Distal Intergenic	1	231611510	231612271	762	2	645339	uc021pkl.1	-18781
chr1	237512702	237513755	1054	*	Intron (uc001hyl.1/6262, intron 3 of 104)	1	237494178	237532908	38731	1	6262	uc021pky.1	18524
chr1	242404952	242405555	604	*	Intron (uc001hzl.4/200150, intron 4 of 9)	1	242251689	242612784	361096	2	200150	uc001hzl.4	207229
chr1	245860202	245860805	604	*	Intron (uc001ibf.1/55083, intron 12 of 14)	1	245809394	245852109	42716	1	55083	uc001ibh.1	50808
chr2	12345002	12345605	604	*	Intron (uc002rbu.1/uc002rbu.1, intron 3 of 5)	2	11977059	11977112	54	2	100422996	uc021vea.1	-367890
chr2	14475602	14476205	604	*	Intron (uc002rby.3/uc002rby.3, intron 1 of 3)	2	14772810	14780168	7359	1	151354	uc002rbz.2	-296605
chr2	25784552	25785455	904	*	Intron (uc010yko.3/1838, intron 7 of 17)	2	25600067	25705742	105676	2	1838	uc002rgg.4	-78810
chr2	28937402	28938155	754	*	Distal Intergenic	2	28974612	29025806	51195	1	5500	uc010ymj.2	-36457
chr2	33365852	33366755	904	*	Intron (uc021vft.1/4052, intron 5 of 33)	2	33359664	33624575	264912	1	4052	uc010yna.2	6188
chr2	34474952	34476305	1354	*	Distal Intergenic	2	33951128	33953284	2157	2	151325	uc002rpb.3	-521668
chr2	66388352	66388955	604	*	Distal Intergenic	2	66585381	66585460	80	2	100616464	uc021vis.1	196505
chr2	72340652	72341255	604	*	Distal Intergenic	2	72356367	72371544	15178	2	56603	uc010yra.1	30289
chr2	73490252	73490855	604	*	Exon (uc021vjh.1/150726, exon 7 of 12)	2	73481810	73496848	15039	2	150726	uc021vjh.1	5993
chr2	73541102	73541705	604	*	Distal Intergenic	2	73518487	73520829	2343	2	1961	uc010yrk.1	-20273
chr2	74292302	74292905	604	*	Intron (uc002skb.5/200424, intron 3 of 10)	2	74273405	74335302	61898	1	200424	uc031roi.1	18897
chr2	75119852	75120605	754	*	3' UTR	2	75059782	75120481	60700	1	3099	uc002snd.3	60070
chr2	88224602	88225655	1054	*	Intron (uc021vkn.1/400966, intron 1 of 22)	2	88055479	88285309	229831	2	400966	uc021vkn.1	59654
chr2	95355602	95356505	904	*	Distal Intergenic	2	95421071	95426929	5859	2	90499	uc021vkz.1	70424
chr2	96166502	96167705	1204	*	Distal Intergenic	2	96142715	96150479	7765	2	653192	uc021vle.1	-16023
chr2	97551152	97551755	604	*	Intron (uc002sxi.4/51252, intron 2 of 4)	2	97541619	97560899	19281	2	51252	uc002sxi.4	9144
chr2	98314352	98314955	604	*	Intron (uc002syc.3/728537, intron 7 of 9)	2	98330031	98356323	26293	1	7535	uc002syd.1	-15076
chr2	100633652	100634255	604	*	Intron (uc002taf.3/3899, intron 2 of 23)	2	100199260	100721159	521900	2	3899	uc010fiq.1	86904
chr2	101498702	101499305	604	*	Intron (uc002tap.1/4862, intron 1 of 20)	2	101437487	101613287	175801	1	4862	uc010yvt.1	61215
chr2	105152252	105153155	904	*	Distal Intergenic	2	105050805	105129215	78411	1	150568	uc002tch.3	101447
chr2	106338752	106339355	604	*	Distal Intergenic	2	106361520	106510730	149211	1	8440	uc002tdg.3	-22165
chr2	106915652	106916255	604	*	Distal Intergenic	2	106998570	107007851	9282	1	285189	uc002tdp.4	-82315
chr2	118914752	118915655	904	*	Distal Intergenic	2	118860773	118867597	6825	1	51141	uc002tll.3	53979
chr2	119161802	119162405	604	*	Distal Intergenic	2	118860773	118867597	6825	1	51141	uc002tll.3	301029
chr2	119589002	119589905	904	*	Distal Intergenic	2	119599747	119605759	6013	2	2019	uc002tlm.3	15854
chr2	129857702	129858755	1054	*	Distal Intergenic	2	129023054	129076171	53118	2	9394	uc002tpt.4	-781531
chr2	131929502	131930405	904	*	Intron (uc002tsh.2/55041, intron 6 of 6)	2	131975924	132022416	46493	1	445582	uc002tsk.2	-45519
chr2	137223152	137224055	904	*	Distal Intergenic	2	137523115	138421145	898031	1	80731	uc010zbj.1	-299060
chr2	140029202	140029955	754	*	Distal Intergenic	2	139654894	139656744	1851	1	647012	uc021vqc.1	374308
chr2	144581252	144582305	1054	*	Distal Intergenic	2	144703581	144969146	265566	2	79712	uc002tvo.3	386841
chr2	146078102	146078705	604	*	Distal Intergenic	2	145425534	145834291	408758	1	401014	uc031rpo.1	652568
chr2	156895202	156895955	754	*	Intron (uc002tyw.3/uc002tyw.3, intron 1 of 3)	2	157182687	157184526	1840	2	4929	uc010zcg.1	288571
chr2	159626852	159627605	754	*	Distal Intergenic	2	159651829	159663852	12024	1	92196	uc031rpr.1	-24224
chr2	165216152	165216905	754	*	Distal Intergenic	2	165349323	165425017	75695	2	2888	uc010zcv.2	208112
chr2	176037452	176038505	1054	*	Downstream (2-3kb)	2	175978971	176032934	53964	2	1386	uc002ujy.2	-4518
chr2	176458202	176458955	754	*	Distal Intergenic	2	176790410	176867018	76609	2	80856	uc002ukc.1	408063
chr2	182574452	182575055	604	*	Distal Intergenic	2	182540833	182545392	4560	2	4760	uc002uof.4	-29060
chr2	198348002	198348905	904	*	Downstream (2-3kb)	2	198351308	198364640	13333	2	3329	uc002uui.3	15735
chr2	202888952	202889855	904	*	Distal Intergenic	2	202899310	202903160	3851	1	8324	uc002uyw.1	-9455
chr2	204351752	204352355	604	*	Intron (uc002vad.3/65059, intron 4 of 13)	2	204298539	204400058	101520	2	65059	uc002vad.3	47703
chr2	205164302	205164905	604	*	Distal Intergenic	2	205410516	206166631	756116	1	117583	uc010fub.2	-245611
chr2	210037052	210037655	604	*	Distal Intergenic	2	210288771	210561074	272304	1	4133	uc002vdc.1	-251116
chr2	211657202	211657805	604	*	Distal Intergenic	2	211482295	211484599	2305	1	29034	uc002vef.3	174907
chr2	219878552	219879455	904	*	3' UTR	2	219882978	219884441	1464	2	255101	uc002vjm.3	4986
chr2	228196352	228196955	604	*	Intron (uc002vos.4/56947, intron 4 of 10)	2	228193394	228222552	29159	1	56947	uc031rrq.1	2958
chr2	229011152	229011755	604	*	Intron (uc002vpp.2/80309, intron 1 of 10)	2	228844670	229046361	201692	2	80309	uc002vpp.2	34606
chr2	237772202	237772805	604	*	Distal Intergenic	2	237994084	238004527	10444	1	10920	uc010fys.1	-221279
chr3	678302	678905	604	*	Intron (uc003boy.1/uc003boy.1, intron 2 of 4)	3	361366	451097	89732	1	10752	uc011asi.2	316936
chr3	1948952	1949855	904	*	Distal Intergenic	3	2140550	3084847	944298	1	152330	uc003bpb.1	-190695
chr3	2597402	2598305	904	*	Intron (uc003bpb.1/152330, intron 3 of 20)	3	2553273	3079360	526088	1	152330	uc003bpd.1	44129
chr3	2956802	2957855	1054	*	Intron (uc003bpb.1/152330, intron 11 of 20)	3	2933899	3099645	165747	1	152330	uc003bpf.3	22903
chr3	5384402	5385005	604	*	Distal Intergenic	3	5291862	5291940	79	2	100616334	uc021wsm.1	-92462
chr3	22518302	22519205	904	*	Distal Intergenic	3	21478462	22414123	935662	2	79750	uc010hfb.1	-104179
chr3	22827002	22827605	604	*	Distal Intergenic	3	21478462	22414123	935662	2	79750	uc010hfb.1	-412879
chr3	57417752	57418505	754	*	Intron (uc003dit.2/201625, intron 32 of 58)	3	57327727	57386253	58527	2	201625	uc010hnc.2	-31499
chr3	67612802	67613855	1054	*	Intron (uc021xae.1/8801, intron 2 of 10)	3	67425141	67578646	153506	2	8801	uc010hob.3	-34156
chr3	71471552	71472455	904	*	Intron (uc003don.3/27086, intron 1 of 21)	3	71007418	71408395	400978	2	27086	uc003doq.1	-63157
chr3	76332902	76333955	1054	*	Intron (uc021xat.1/6092, intron 1 of 25)	3	75986645	77699114	1712470	1	6092	uc021xat.1	346257
chr3	81036002	81036905	904	*	Distal Intergenic	3	81584346	81792780	208435	2	2632	uc021xax.1	755875
chr3	85519052	85519805	754	*	Intron (uc003dqj.3/253559, intron 1 of 9)	3	85554209	86123579	569371	1	253559	uc003dqm.2	-34404
chr3	102766802	102767705	904	*	Distal Intergenic	3	102153859	102198685	44827	1	131368	uc011bhg.1	612943
chr3	106614002	106614905	904	*	Intron (uc003dwf.4/100302640, intron 6 of 7)	3	106555658	106959485	403828	2	100302640	uc003dwf.4	344580
chr3	108138002	108138905	904	*	Intron (uc003dxa.1/22989, intron 29 of 41)	3	108099216	108248169	148954	2	22989	uc003dxa.1	109264
chr3	109231052	109231655	604	*	Distal Intergenic	3	109128837	109214014	85178	1	401082	uc003dxr.1	102215
chr3	111319802	111320405	604	*	Intron (uc003dxv.3/10225, intron 7 of 7)	3	111311747	111314182	2436	2	79413	uc003dxy.3	-5620
chr3	128345852	128346455	604	*	Intron (uc003ekr.1/6184, intron 5 of 9)	3	128338813	128369719	30907	2	6184	uc003ekr.1	23264
chr3	130598102	130599005	904	*	Intron (uc011blg.2/27032, intron 1 of 26)	3	130612835	130722046	109212	1	27032	uc003enk.3	-13830
chr3	137024252	137025905	1654	*	Distal Intergenic	3	136699308	136729926	30619	1	53833	uc010hud.2	324944
chr3	138717752	138718505	754	*	Distal Intergenic	3	138722804	138725110	2307	2	729627	uc011bms.2	6605
chr3	151423052	151423805	754	*	Intron (uc021xgb.1/100313773, intron 1 of 1)	3	151451704	151475556	23853	1	344752	uc003ezc.3	-27899
chr3	159009752	159010355	604	*	Intron (uc003fcq.2/100505385, intron 4 of 10)	3	159000435	159000523	89	1	100500803	uc021xgn.1	9317
chr3	159135752	159136655	904	*	Intron (uc003fcq.2/100505385, intron 4 of 10)	3	159000435	159000523	89	1	100500803	uc021xgn.1	135317
chr3	165838802	165839855	1054	*	Distal Intergenic	3	165490692	165555253	64562	2	590	uc003fen.4	-283549
chr3	168358352	168358955	604	*	Intron (uc011bph.2/93556, intron 4 of 15)	3	168269642	168269737	96	1	693136	uc021xha.1	88710
chr3	176471852	176472605	754	*	Distal Intergenic	3	176738542	176914266	175725	2	79718	uc003fiw.4	441661
chr3	179327702	179328305	604	*	Intron (uc003fkc.3/4711, intron 1 of 5)	3	179322575	179342288	19714	1	4711	uc021xhu.1	5127
chr3	188608952	188609705	754	*	Distal Intergenic	3	188665003	189041271	376269	1	285386	uc003frv.2	-55298
chr3	193829252	193830005	754	*	Distal Intergenic	3	193853931	193855073	1143	1	3280	uc011bst.2	-23926
chr3	194460002	194460755	754	*	Intron (uc021xjd.1/100507391, intron 1 of 3)	3	194429150	194502897	73748	1	100507391	uc021xjd.1	30852
chr3	194779202	194779805	604	*	Distal Intergenic	3	194789013	194842924	53912	2	152002	uc003fuk.3	63119
chr3	195285002	195286055	1054	*	Distal Intergenic	3	195255532	195270224	14693	2	5504	uc003fuq.4	-14778
chr3	197088902	197089505	604	*	Distal Intergenic	3	196769431	197026143	256713	2	1739	uc010ial.3	-62759
chr4	5031002	5031605	604	*	Distal Intergenic	4	5016314	5021197	4884	2	54360	uc003gig.3	-9805
chr4	8886152	8886905	754	*	Distal Intergenic	4	8868773	8873543	4771	2	3166	uc003izz.1	-12609
chr4	19112702	19113455	754	*	Distal Intergenic	4	17882218	18023483	141266	2	254251	uc021xmr.1	-1089219
chr4	20292152	20292905	754	*	Intron (uc003gpr.1/9353, intron 4 of 36)	4	20255235	20620788	365554	1	9353	uc003gps.1	36917
chr4	23788352	23788955	604	*	Distal Intergenic	4	23815313	23883734	68422	2	10891	uc011bxp.1	94779
chr4	27790952	27791705	754	*	Distal Intergenic	4	27004549	27027003	22455	1	57620	uc010iey.3	786403
chr4	30601802	30602405	604	*	Distal Intergenic	4	30722030	30726957	4928	1	5099	uc021xnc.1	-119625
chr4	36227552	36228305	754	*	Intron (uc003gsq.2/116984, intron 2 of 32)	4	36161734	36245484	83751	2	116984	uc003gsr.1	17179
chr4	40693052	40693655	604	*	Distal Intergenic	4	40751914	40777473	25560	1	79730	uc003gvh.2	-58259
chr4	57465152	57465905	754	*	Intron (uc031seh.1/100506564, intron 7 of 8)	4	57514154	57522470	8317	2	84525	uc031sei.1	56565
chr4	76786652	76787705	1054	*	3' UTR	4	76787342	76817536	30195	2	5470	uc003hiz.1	29831
chr4	82088552	82089605	1054	*	Intron (uc003hmh.2/5593, intron 4 of 17)	4	82009837	82075311	65475	2	5593	uc011ccg.1	-13241
chr4	85861052	85861805	754	*	Intron (uc003hpd.3/23001, intron 1 of 67)	4	85590693	85887544	296852	2	23001	uc003hpd.3	25739
chr4	87061652	87062405	754	*	Intron (uc003hpw.3/uc003hpw.3, intron 3 of 3)	4	86936276	87028806	92531	2	5602	uc003hpp.3	-32846
chr4	87535802	87536405	604	*	Intron (uc003hpy.3/5783, intron 1 of 47)	4	87515468	87736328	220861	1	5783	uc003hqb.3	20334
chr4	87761552	87762455	904	*	Intron (uc003hqd.2/345274, intron 1 of 5)	4	87744621	87770416	25796	2	345274	uc003hqd.2	7961
chr4	87968252	87969455	1204	*	3' UTR	4	87928153	88062206	134054	1	4299	uc011cda.2	40099
chr4	89149952	89150705	754	*	Intron (uc003hrh.3/9429, intron 1 of 15)	4	89011416	89152474	141059	2	9429	uc003hrh.3	1769
chr4	95806352	95806955	604	*	Intron (uc003htm.4/658, intron 2 of 12)	4	95917383	96079601	162219	1	658	uc031sgm.1	-110428
chr4	98235902	98236955	1054	*	Distal Intergenic	4	98288077	98411315	123239	1	101410545	uc031sgo.1	-51122
chr4	102189752	102190655	904	*	Intron (uc003hvs.2/5530, intron 1 of 12)	4	101944587	102268628	324042	2	5530	uc003hvs.2	77973
chr4	108430952	108431555	604	*	Distal Intergenic	4	108534822	108641419	106598	2	9061	uc003hyk.3	209864
chr4	113260802	113261405	604	*	Intron (uc003iam.3/80216, intron 2 of 3)	4	113303554	113363764	60211	1	80216	uc010imo.3	-42149
chr4	116360552	116361305	754	*	Distal Intergenic	4	115856206	116035032	178827	2	64579	uc031sgw.1	-325520
chr4	127167002	127167755	754	*	Distal Intergenic	4	126428414	126428462	49	1	100302267	uc021xrq.1	738588
chr4	135240902	135241805	904	*	Intron (uc003ihc.1/uc003ihc.1, intron 1 of 2)	4	135117489	135122903	5415	2	132430	uc010ioe.3	-117999
chr4	152139902	152140655	754	*	Intron (uc003ime.2/152503, intron 2 of 19)	4	152041433	152147660	106228	2	152503	uc003ime.2	7005
chr4	162268502	162269705	1204	*	Distal Intergenic	4	162305044	163085186	780143	2	56884	uc003iqh.4	815481
chr4	163827752	163828655	904	*	Distal Intergenic	4	164047860	164088073	40214	2	92345	uc010iqw.1	259418
chr4	179369402	179370155	754	*	Distal Intergenic	4	178649911	178911904	261994	1	285501	uc010iru.3	719491
chr4	181853852	181855055	1204	*	Distal Intergenic	4	181985243	182080302	95060	2	728081	uc003iuz.3	225247
chr4	182654402	182655305	904	*	Distal Intergenic	4	183065140	183271469	206330	1	55714	uc010irv.1	-409835
chr4	184702502	184703105	604	*	Distal Intergenic	4	184605002	184634747	29746	1	60684	uc003ivy.3	97500
chr4	188024252	188025455	1204	*	Distal Intergenic	4	187627717	187647850	20134	2	2195	uc010iso.1	-376402
chr5	4947752	4948355	604	*	Distal Intergenic	5	5034472	5070115	35644	1	340094	uc003jdg.3	-86117
chr5	5922152	5922755	604	*	Distal Intergenic	5	6310554	6337405	26852	2	401172	uc003jdn.1	414650
chr5	6117902	6118805	904	*	Distal Intergenic	5	6310554	6337405	26852	2	401172	uc003jdn.1	218600
chr5	6871052	6871805	754	*	Distal Intergenic	5	6827966	6828034	69	2	100422999	uc021xwi.1	-43018
chr5	9696152	9697055	904	*	Intron (uc010itq.2/285692, intron 1 of 2)	5	9641427	9712503	71077	2	285692	uc010itq.2	15448
chr5	11557652	11558405	754	*	Intron (uc010itt.2/1501, intron 2 of 20)	5	10971952	11588960	617009	2	1501	uc010itt.2	30555
chr5	13784552	13785155	604	*	Intron (uc003jfd.2/1767, intron 52 of 78)	5	13690437	13769252	78816	2	1767	uc003jfc.2	-15300
chr5	16444802	16446005	1204	*	Distal Intergenic	5	16451628	16465894	14267	2	90441	uc003jfq.3	19889
chr5	21425702	21426305	604	*	Intron (uc011cnn.1/728411, intron 2 of 8)	5	21459589	21471090	11502	1	728411	uc003jgf.3	-33284
chr5	23824952	23825555	604	*	Distal Intergenic	5	23507724	23528706	20983	1	56979	uc003jgo.3	317228
chr5	29697902	29698505	604	*	Distal Intergenic	5	28926977	28927420	444	1	729862	uc003jgz.1	770925
chr5	34795652	34796255	604	*	5' UTR	5	34839269	34899564	60296	1	153657	uc003jiu.3	-43014
chr5	45453152	45454055	904	*	Intron (uc003jok.3/348980, intron 3 of 7)	5	45255052	45696220	441169	2	348980	uc003jok.3	242165
chr5	58027202	58028105	904	*	Intron (uc003jrp.3/115827, intron 3 of 4)	5	57878939	58147406	268468	1	115827	uc003jrp.3	148263
chr5	64484402	64485005	604	*	Intron (uc003jto.4/11174, intron 21 of 24)	5	64444563	64769779	325217	2	11174	uc003jto.4	284774
chr5	67077302	67077905	604	*	Distal Intergenic	5	67511584	67597649	86066	1	5295	uc003jva.3	-433679
chr5	71759402	71760005	604	*	Intron (uc003kce.1/167465, intron 1 of 4)	5	71739234	71803249	64016	2	167465	uc003kce.1	43244
chr5	79711202	79711955	754	*	Intron (uc010jak.2/9765, intron 1 of 3)	5	79703838	79775498	71661	1	9765	uc003kgs.4	7364
chr5	85242902	85243655	754	*	Distal Intergenic	5	85578262	85593365	15104	1	285622	uc003kiq.3	-334607
chr5	90810452	90811055	604	*	Distal Intergenic	5	90664541	90679149	14609	2	57561	uc003kjz.2	-131303
chr5	92557952	92558555	604	*	Distal Intergenic	5	92745065	92899169	154105	2	441094	uc003kkc.2	340614
chr5	93200852	93201755	904	*	Intron (uc010jbd.3/83989, intron 7 of 10)	5	93076015	93077309	1295	2	134187	uc003kkl.1	-123543
chr5	103018652	103019255	604	*	Distal Intergenic	5	102895106	102898490	3385	2	83594	uc010jbq.1	-120162
chr5	109070552	109071305	754	*	Intron (uc003kou.1/4124, intron 4 of 21)	5	109025156	109203429	178274	1	4124	uc003kou.1	45396
chr5	110708702	110709305	604	*	Intron (uc003kpf.3/814, intron 2 of 10)	5	110817646	110820748	3103	1	814	uc003kpg.3	-108341
chr5	112982552	112983455	904	*	Distal Intergenic	5	112849391	112930984	81594	1	64848	uc003kqn.3	133161
chr5	119193002	119193605	604	*	Distal Intergenic	5	118965254	118971517	6264	1	340069	uc003kso.3	227748
chr5	123124502	123125105	604	*	Distal Intergenic	5	122881111	122952738	71628	1	1456	uc031skw.1	243391
chr5	134964602	134965205	604	*	Distal Intergenic	5	134984372	134989624	5253	2	340074	uc011cya.2	24419
chr5	135595802	135596705	904	*	Intron (uc010jef.2/57113, intron 3 of 9)	5	135527156	135528851	1696	2	389332	uc003lbm.4	-66951
chr5	147196952	147197555	604	*	Distal Intergenic	5	147204143	147211260	7118	2	6690	uc003los.2	13705
chr5	149349602	149350355	754	*	Intron (uc003lrh.3/1836, intron 1 of 2)	5	149340300	149366963	26664	1	1836	uc003lrh.3	9302
chr5	160939952	160941005	1054	*	Intron (uc011deh.1/2561, intron 2 of 6)	5	160715436	160973801	258366	2	2561	uc011deh.1	32796
chr5	170637602	170638505	904	*	Intron (uc003mba.3/64901, intron 20 of 27)	5	170610171	170727019	116849	1	64901	uc010jjs.3	27431
chr5	171090752	171091355	604	*	Distal Intergenic	5	170846667	170884630	37964	1	8817	uc003mbk.3	244085
chr5	172525052	172526255	1204	*	Intron (uc003mch.3/153222, intron 4 of 8)	5	172484397	172561050	76654	1	153222	uc011dfd.1	40655
chr5	172848752	172849355	604	*	Distal Intergenic	5	172741726	172756506	14781	2	8614	uc003mco.1	-92246
chr5	174125402	174126005	604	*	Distal Intergenic	5	174151575	174157902	6328	1	4488	uc003mcy.3	-25570
chr6	2006702	2007605	904	*	Intron (uc021ykn.1/2762, intron 4 of 10)	6	1624035	2176225	552191	2	2762	uc021ykn.1	168620
chr6	6270752	6271355	604	*	Intron (uc003mwv.3/2162, intron 3 of 14)	6	6144311	6320924	176614	2	2162	uc003mwv.3	49569
chr6	7336502	7337105	604	*	Intron (uc003mxh.3/285782, intron 7 of 9)	6	7281288	7313541	32254	2	6745	uc003mxf.4	-22961
chr6	11917802	11918855	1054	*	Distal Intergenic	6	12012724	12165232	152509	1	3096	uc003nac.3	-93869
chr6	12603152	12604055	904	*	Distal Intergenic	6	12717037	13253337	536301	1	221692	uc011dir.2	-112982
chr6	16943402	16944455	1054	*	Distal Intergenic	6	17102489	17131603	29115	1	401236	uc021ymc.1	-158034
chr6	17465852	17466455	604	*	Intron (uc010jpk.1/10486, intron 3 of 11)	6	17393736	17558023	164288	1	10486	uc011djd.2	72116
chr6	19736102	19736705	604	*	Distal Intergenic	6	19837601	19842431	4831	1	3400	uc003ncw.4	-100896
chr6	23959802	23960405	604	*	Distal Intergenic	6	24126414	24130334	3921	1	140767	uc003ndv.3	-166009
chr6	31383902	31384655	754	*	Distal Intergenic	6	31371371	31383090	11720	1	100507436	uc003ntk.1	12531
chr6	47098802	47099405	604	*	Distal Intergenic	6	46984353	47010082	25730	2	266977	uc003oyu.1	-88720
chr6	50866802	50867705	904	*	Distal Intergenic	6	50786439	50815326	28888	1	7021	uc003pag.3	80363
chr6	55857902	55858805	904	*	Distal Intergenic	6	55921388	55956459	35072	2	81578	uc003pcr.3	97654
chr6	60236252	60236855	604	*	Distal Intergenic	6	58272360	58287724	15365	2	375513	uc003ped.4	-1948528
chr6	76620752	76621655	904	*	Exon (uc003pih.1/4646, exon 33 of 35)	6	76603648	76629254	25607	1	4646	uc003pij.1	17104
chr6	90725702	90726605	904	*	Intron (uc003pnw.3/60468, intron 3 of 6)	6	90604188	90605819	1632	1	84694	uc011eaa.2	121514
chr6	100787252	100788005	754	*	Distal Intergenic	6	100836750	100911811	75062	2	6492	uc003pqj.4	123806
chr6	111391052	111391655	604	*	Distal Intergenic	6	111408781	111498912	90132	1	117247	uc003pur.4	-17126
chr6	117457502	117458555	1054	*	Distal Intergenic	6	117586721	117594728	8008	1	245806	uc003pxn.3	-128166
chr6	125506952	125507555	604	*	Intron (uc003pzu.1/7164, intron 1 of 6)	6	125524865	125584644	59780	1	7164	uc003pzz.1	-17310
chr6	126130202	126131105	904	*	Intron (uc003qae.4/135112, intron 2 of 16)	6	126136364	126177238	40875	1	135112	uc003qaj.3	-5259
chr6	133654202	133654805	604	*	Intron (uc011ecq.2/2070, intron 3 of 18)	6	133562637	133853258	290622	1	2070	uc011ecs.2	91565
chr6	136961252	136961855	604	*	Intron (uc011edj.2/4217, intron 3 of 19)	6	136878187	136977598	99412	2	4217	uc011edj.2	15743
chr6	144141302	144142055	754	*	Intron (uc003qjq.4/9749, intron 12 of 12)	6	144164508	144184943	20436	1	84946	uc003qjs.3	-22453
chr6	147190052	147190655	604	*	Intron (uc003qls.2/729178, intron 2 of 5)	6	147162525	147237021	74497	2	729178	uc003qls.2	46366
chr6	153559352	153560105	754	*	Distal Intergenic	6	153332032	153452389	120358	2	26575	uc003qpm.3	-106963
chr6	153749102	153749855	754	*	Distal Intergenic	6	153332032	153452389	120358	2	26575	uc003qpm.3	-296713
chr6	156886952	156887855	904	*	Distal Intergenic	6	157099064	157531913	432850	1	57492	uc003qqn.3	-211209
chr6	157116602	157117355	754	*	Intron (uc003qqn.3/57492, intron 1 of 19)	6	157100812	157100865	54	2	100616154	uc021zhj.1	-15737
chr6	160460402	160461005	604	*	Intron (uc003qta.3/3482, intron 10 of 47)	6	160424323	160428696	4374	2	100271873	uc031sqy.1	-31706
chr6	162709052	162709655	604	*	Intron (uc003qtw.4/5071, intron 1 of 8)	6	161768590	162683797	915208	2	5071	uc003qtv.4	-25255
chr6	162835502	162836555	1054	*	Intron (uc003qtw.4/5071, intron 1 of 8)	6	161768590	162864505	1095916	2	5071	uc003qtw.4	27950
chr6	167943002	167943905	904	*	Distal Intergenic	6	167786577	167797998	11422	2	6953	uc003qvv.1	-145004
chr7	7095602	7096355	754	*	Distal Intergenic	7	7115401	7136417	21017	2	100131257	uc021zzk.1	40062
chr7	16406102	16407005	904	*	Intron (uc010ktx.2/729920, intron 3 of 9)	7	16127152	16460947	333796	2	729920	uc010ktx.2	53942
chr7	21631502	21632105	604	*	Intron (uc031swp.1/8701, intron 14 of 81)	7	21582833	21941186	358354	1	8701	uc031swq.1	48669
chr7	30209252	30210155	904	*	Distal Intergenic	7	30174552	30202381	27830	1	222166	uc003tar.1	34700
chr7	30837302	30838355	1054	*	Intron (uc010kwe.3/100526825, intron 7 of 19)	7	30811033	30932002	120970	1	84182	uc003tbt.3	26269
chr7	33526052	33527105	1054	*	Intron (uc003tdn.1/27241, intron 19 of 22)	7	33390015	33645680	255666	1	27241	uc003tds.1	136037
chr7	33759452	33760355	904	*	Distal Intergenic	7	33944523	34195484	250962	1	168667	uc011kap.2	-184168
chr7	36540302	36541055	754	*	Distal Intergenic	7	36637440	36639726	2287	2	100874264	uc031swz.1	98671
chr7	36983402	36984455	1054	*	Intron (uc003tfi.2/9844, intron 1 of 6)	7	36958962	36959037	76	2	100302113	uc022abw.1	-24365
chr7	38110202	38110805	604	*	Distal Intergenic	7	38217808	38270272	52465	1	83930	uc003tfr.3	-107003
chr7	41571602	41572355	754	*	Distal Intergenic	7	41733514	41752792	19279	1	285954	uc003ths.2	-161159
chr7	46705202	46705805	604	*	Distal Intergenic	7	47314752	47409218	94467	2	64759	uc022acn.1	703413
chr7	57986252	57986855	604	*	Distal Intergenic	7	57509883	57533265	23383	1	441234	uc011kdi.1	476369
chr7	67800302	67801055	754	*	Distal Intergenic	7	66767625	66786513	18889	1	64940	uc010laj.3	1032677
chr7	67953902	67954505	604	*	Distal Intergenic	7	69063905	69755607	691703	1	26053	uc003tvv.4	-1109400
chr7	78540302	78540905	604	*	Intron (uc003ugx.3/9863, intron 2 of 21)	7	78638304	78641593	3290	1	100874021	uc031syd.1	-97399
chr7	78888602	78889355	754	*	Intron (uc003ugx.3/9863, intron 1 of 21)	7	79082273	79100524	18252	1	100505881	uc022agq.1	-192918
chr7	85631852	85632605	754	*	Distal Intergenic	7	86273230	86494192	220963	1	2913	uc003uid.3	-640625
chr7	88802402	88803155	754	*	Intron (uc011khi.2/219578, intron 1 of 3)	7	88423420	88425031	1612	2	219557	uc003ujv.3	-377371
chr7	93019052	93019955	904	*	Distal Intergenic	7	93112072	93112167	96	2	724023	uc022ahj.1	92212
chr7	95793002	95793905	904	*	Intron (uc003uof.4/10165, intron 13 of 17)	7	95848974	95849068	95	2	693176	uc022aho.1	55163
chr7	107628002	107628605	604	*	Intron (uc003vev.2/3912, intron 3 of 31)	7	107564246	107642448	78203	2	3912	uc003vev.2	13843
chr7	108706202	108707255	1054	*	Distal Intergenic	7	108524038	108524637	600	2	154907	uc003vfo.3	-181565
chr7	125287802	125288405	604	*	Distal Intergenic	7	124462440	124570037	107598	2	25913	uc003vlo.3	-717765
chr7	126008702	126009455	754	*	Distal Intergenic	7	126698142	126698238	97	2	693177	uc022akt.1	688783
chr7	127793102	127793855	754	*	Distal Intergenic	7	127847925	127847996	72	1	406917	uc011koi.2	-54070
chr7	134925002	134925605	604	*	Exon (uc011kpx.2/346673, exon 2 of 9)	7	134916731	134943244	26514	1	346673	uc011kpx.2	8271
chr7	137962652	137963405	754	*	Distal Intergenic	7	137808504	137808567	64	1	100616226	uc022amk.1	154148
chr7	140235302	140235905	604	*	Intron (uc010lnj.3/27147, intron 12 of 17)	7	140155983	140179369	23387	2	23608	uc003vvv.4	-55933
chr7	140947202	140948405	1204	*	Intron (uc003vwg.2/100507421, intron 2 of 3)	7	140774032	141180179	406148	1	100507421	uc003vwg.2	173170
chr7	144025352	144026255	904	*	Intron (uc003wec.1/uc003wec.1, intron 1 of 2)	7	144015218	144016150	933	1	346528	uc011kud.2	10134
chr7	146184902	146185655	754	*	Intron (uc003weu.2/26047, intron 1 of 23)	7	145813453	148118088	2304636	1	26047	uc003weu.2	371449
chr7	155671352	155672105	754	*	Distal Intergenic	7	155595558	155604967	9410	2	6469	uc003wmk.1	-66385
chr8	5206052	5206655	604	*	Distal Intergenic	8	2792875	4852328	2059454	2	64478	uc022aqr.1	-353724
chr8	5758652	5759255	604	*	Distal Intergenic	8	6261077	6264069	2993	2	100287015	uc003wqf.3	504814
chr8	11314352	11314955	604	*	Intron (uc003wtw.2/83648, intron 1 of 2)	8	11278973	11324276	45304	2	83648	uc003wtw.2	9321
chr8	14982602	14983205	604	*	Intron (uc003wwq.3/137868, intron 1 of 7)	8	13947373	15095792	1148420	2	137868	uc003wwq.3	112587
chr8	16915202	16915955	754	*	Intron (uc003wxd.2/286097, intron 1 of 14)	8	16884747	16980148	95402	1	286097	uc003wxd.2	30455
chr8	17778002	17778755	754	*	Distal Intergenic	8	17780366	17810695	30330	1	5108	uc003wyg.2	-1611
chr8	29872502	29873255	754	*	Distal Intergenic	8	29814788	29814864	77	2	100422876	uc022atl.1	-57638
chr8	33980252	33980855	604	*	Distal Intergenic	8	33448854	33457439	8586	2	78986	uc003xjq.3	-522813
chr8	63971702	63972605	904	*	3' UTR	8	63927639	63951610	23972	2	8836	uc003xuw.3	-20092
chr8	76725302	76725905	604	*	Distal Intergenic	8	76452203	76479061	26859	1	3174	uc003yar.3	273099
chr8	77013602	77014355	754	*	Distal Intergenic	8	76452203	76479061	26859	1	3174	uc003yar.3	561399
chr8	80667752	80668655	904	*	Distal Intergenic	8	80676245	80678728	2484	2	23462	uc010lzq.3	10073
chr8	86110202	86110805	604	*	Intron (uc003ycz.4/1875, intron 1 of 7)	8	86099910	86126753	26844	1	1875	uc010mab.3	10292
chr8	91323752	91324655	904	*	Intron (uc031tbq.1/100874052, intron 2 of 3)	8	91233716	91400187	166472	1	100874052	uc031tbq.1	90036
chr8	92580752	92581655	904	*	Distal Intergenic	8	92261516	92410378	148863	1	115111	uc003yfa.3	319236
chr8	99600902	99601655	754	*	Intron (uc003yip.4/6788, intron 7 of 10)	8	99439250	99443023	3774	1	3788	uc003yin.3	161652
chr8	100828652	100829255	604	*	Intron (uc003yiv.4/157680, intron 44 of 61)	8	100890223	100906242	16020	2	1345	uc003yiy.2	76987
chr8	105055652	105056555	904	*	Intron (uc003ylp.3/9699, intron 19 of 23)	8	104927723	104934236	6514	1	9699	uc003ylv.1	127929
chr8	105508202	105508805	604	*	Promoter	8	105501459	105508370	6912	2	29967	uc003ylz.3	0
chr8	114246452	114247055	604	*	Intron (uc003ynt.3/114788, intron 4 of 71)	8	113235159	114389382	1154224	2	114788	uc003ynt.3	142327
chr8	114421802	114422705	904	*	Intron (uc003ynu.3/114788, intron 1 of 70)	8	113235159	114449242	1214084	2	114788	uc003ynu.3	26537
chr8	118467452	118468355	904	*	Distal Intergenic	8	118532965	118552501	19537	1	90390	uc003yoj.3	-64610
chr8	122923802	122924855	1054	*	Distal Intergenic	8	122625271	122653630	28360	2	3037	uc003yph.2	-270172
chr8	127467602	127468205	604	*	Distal Intergenic	8	127564683	127570711	6029	2	157638	uc003yrz.2	102506
chr8	130907252	130907855	604	*	Intron (uc003yss.4/51571, intron 4 of 14)	8	130851839	130952118	100280	2	51571	uc003yss.4	44263
chr8	135353702	135354455	754	*	Distal Intergenic	8	135490031	135577914	87884	2	57623	uc011ljj.2	223459
chr9	2964752	2965505	754	*	Distal Intergenic	9	2804155	2844130	39976	2	9933	uc003zhq.1	-120622
chr9	8839802	8840405	604	*	Intron (uc003zkk.3/5789, intron 11 of 45)	9	8314246	8733946	419701	2	5789	uc022bdj.1	-105856
chr9	12930752	12931805	1054	*	Distal Intergenic	9	12775012	12823059	48048	1	286343	uc003zkw.3	155740
chr9	14890352	14891105	754	*	Intron (uc003zlm.3/158326, intron 2 of 37)	9	14734664	14910993	176330	2	158326	uc003zlm.3	19888
chr9	18648902	18649805	904	*	Intron (uc003znb.3/92949, intron 7 of 9)	9	18573304	18573377	74	1	100422869	uc022bds.1	75598
chr9	20036252	20037305	1054	*	Distal Intergenic	9	19507450	19787017	279568	2	25769	uc003zob.2	-249235
chr9	32977052	32977805	754	*	Intron (uc022bfi.1/54840, intron 5 of 6)	9	32972604	32989893	17290	2	54840	uc022bfi.1	12088
chr9	38700602	38701505	904	*	Distal Intergenic	9	38621085	38623277	2193	1	158228	uc004abh.4	79517
chr9	72184502	72185405	904	*	Intron (uc004ahh.2/320, intron 1 of 12)	9	72042449	72287275	244827	2	320	uc004ahh.2	101870
chr9	79259702	79260305	604	*	Exon (uc011lsk.2/158471, exon 5 of 12)	9	79226292	79307113	80822	2	158471	uc011lsk.2	46808
chr9	79280402	79281305	904	*	Intron (uc011lsk.2/158471, intron 2 of 11)	9	79226292	79307113	80822	2	158471	uc011lsk.2	25808
chr9	79724252	79725155	904	*	Distal Intergenic	9	79792361	79997921	205561	1	23230	uc004akp.4	-67206
chr9	84145052	84145655	604	*	Distal Intergenic	9	84198598	84303596	104999	2	7088	uc004aly.3	157941
chr9	84701552	84702155	604	*	Distal Intergenic	9	84603687	84610171	6485	1	389763	uc004amn.3	97865
chr9	86522102	86522705	604	*	Intron (uc004ana.4/55582, intron 3 of 17)	9	86451615	86536380	84766	2	55582	uc004ana.4	13675
chr9	89546102	89546705	604	*	Distal Intergenic	9	89559277	89562104	2828	2	2619	uc004aox.4	15399
chr9	89947202	89947805	604	*	Distal Intergenic	9	90112658	90323549	210892	1	1612	uc004apc.3	-164853
chr9	92046902	92047805	904	*	Intron (uc011ltm.1/10507, intron 2 of 20)	9	91975706	92094611	118906	2	10507	uc011ltm.1	46806
chr9	96207302	96207905	604	*	Downstream (<1kb)	9	96208782	96213779	4998	2	158293	uc004atp.4	5874
chr9	99462602	99463205	604	*	Distal Intergenic	9	99488103	99489749	1647	1	441455	uc011luo.1	-24898
chr9	99766052	99766805	754	*	Intron (uc004aws.3/84278, intron 1 of 4)	9	99708327	99775862	67536	2	84278	uc004aws.3	9057
chr9	117874952	117875855	904	*	Promoter	9	117781854	117875036	93183	2	3371	uc010mvf.3	0
chr9	122333102	122333705	604	*	Distal Intergenic	9	121975898	122131739	155842	2	1620	uc004bkd.2	-201363
chr9	127296602	127297205	604	*	Intron (uc004boq.1/2649, intron 7 of 9)	9	127243515	127269699	26185	2	2516	uc004boo.1	-26903
chr9	137755352	137755955	604	*	Intron (uc004cff.3/101448202, intron 1 of 1)	9	137711261	137764464	53204	2	101448202	uc004cff.3	8509
chr10	2401202	2401805	604	*	Distal Intergenic	10	2342513	2357268	14756	2	399708	uc021pmj.1	-43934
chr10	7755902	7756505	604	*	Intron (uc001ijs.3/3698, intron 5 of 20)	10	7745236	7791483	46248	1	3698	uc001ijs.3	10666
chr10	13934402	13935155	754	*	Intron (uc001ims.3/55691, intron 2 of 24)	10	13708097	14014369	306273	2	55691	uc001imt.1	79214
chr10	16821002	16822055	1054	*	Intron (uc001iok.3/6251, intron 2 of 7)	10	16632617	16859382	226766	2	6251	uc001iok.3	37327
chr10	20357702	20358455	754	*	Intron (uc001iqg.1/84898, intron 4 of 13)	10	20432224	20569115	136892	1	84898	uc009xkc.1	-73769
chr10	21121502	21122255	754	*	Intron (uc001iqi.3/10529, intron 14 of 27)	10	21068903	21186531	117629	2	10529	uc001iqi.3	64276
chr10	25841102	25841705	604	*	Intron (uc001isj.3/57512, intron 6 of 10)	10	25883142	25891157	8016	1	57512	uc001isk.3	-41437
chr10	25851752	25852355	604	*	Intron (uc001isj.3/57512, intron 6 of 10)	10	25883142	25891157	8016	1	57512	uc001isk.3	-30787
chr10	29580452	29581505	1054	*	Exon (uc001iul.3/84569, exon 2 of 5)	10	29577990	29600158	22169	1	84569	uc001iul.3	2462
chr10	33635702	33636605	904	*	Distal Intergenic	10	33500338	33624006	123669	2	8829	uc001ixc.1	-11696
chr10	42573752	42574505	754	*	Distal Intergenic	10	42827314	42863493	36180	2	441666	uc010qey.2	288988
chr10	45216602	45217205	604	*	Distal Intergenic	10	45406764	45430642	23879	1	643236	uc001jbn.2	-189559
chr10	49389902	49390505	604	*	Intron (uc001jgh.3/143162, intron 18 of 26)	10	49367089	49386933	19845	2	143162	uc001jgk.3	-2969
chr10	51097502	51098105	604	*	Intron (uc009xoj.3/8505, intron 4 of 14)	10	50950874	50970425	19552	2	55753	uc009xoh.2	-127077
chr10	52441502	52442255	754	*	Distal Intergenic	10	52065345	52384923	319579	2	259230	uc010qhk.2	-56579
chr10	62535302	62535905	604	*	Distal Intergenic	10	62538089	62547988	9900	1	983	uc010qii.2	-2184
chr10	64555202	64555805	604	*	Distal Intergenic	10	64564516	64568239	3724	1	84890	uc001jmg.3	-8711
chr10	66758852	66759455	604	*	Distal Intergenic	10	66585285	66586634	1350	1	305	uc009xpm.2	173567
chr10	69827852	69828755	904	*	Intron (uc001jnf.4/26091, intron 1 of 24)	10	69681656	69832943	151288	2	26091	uc001jnf.4	4188
chr10	77289902	77290805	904	*	Distal Intergenic	10	77163514	77168740	5227	1	100131213	uc010qlg.2	126388
chr10	103761602	103762355	754	*	Exon (uc009xwy.1/79591, exon 15 of 26)	10	103605356	103751795	146440	2	79591	uc009xwx.1	-9807
chr10	103980452	103981055	604	*	Distal Intergenic	10	103986143	103989344	3202	1	83401	uc001kut.3	-5088
chr10	104597102	104597705	604	*	Promoter	10	104590288	104597290	7003	2	1586	uc001kwg.3	0
chr10	110769902	110770505	604	*	Distal Intergenic	10	111635286	111644030	8745	2	7511	uc010qra.1	873525
chr10	110951252	110952005	754	*	Distal Intergenic	10	111635286	111644030	8745	2	7511	uc010qra.1	692025
chr10	112548452	112549205	754	*	Intron (uc001kzf.2/282996, intron 5 of 13)	10	112628648	112630662	2015	2	282997	uc010qrd.1	81457
chr10	112822202	112822805	604	*	Distal Intergenic	10	112836790	112840662	3873	1	150	uc001kzo.3	-13985
chr10	114250202	114251105	904	*	Intron (uc001kzy.3/143187, intron 3 of 7)	10	114194055	114207306	13252	2	64429	uc009xya.1	-42896
chr10	116753852	116754605	754	*	Distal Intergenic	10	116697952	116737439	39488	1	142940	uc001lcd.3	55900
chr10	125131802	125132705	904	*	Distal Intergenic	10	124913760	124924886	11127	1	9184	uc010qud.1	218042
chr10	126721502	126722105	604	*	Promoter	10	126721352	126721439	88	2	100423041	uc021qan.1	-63
chr10	131393552	131394455	904	*	Intron (uc001lkh.2/4255, intron 2 of 4)	10	131265454	131565783	300330	1	4255	uc001lkh.2	128098
chr11	8000702	8001605	904	*	Distal Intergenic	11	8008445	8017719	9275	1	8665	uc001mfw.3	-6840
chr11	14192402	14193005	604	*	Intron (uc001mle.3/10418, intron 7 of 16)	11	14299466	14380031	80566	2	22800	uc021qec.1	187026
chr11	20922302	20922905	604	*	Intron (uc001mqe.3/4745, intron 5 of 19)	11	20691117	21597229	906113	1	4745	uc010rdp.2	231185
chr11	24600152	24600755	604	*	Intron (uc001mqs.3/338645, intron 1 of 11)	11	24518516	25104186	585671	1	338645	uc009yig.3	81636
chr11	74677202	74677955	754	*	Intron (uc001ovu.2/9789, intron 3 of 4)	11	74660292	74690076	29785	1	9789	uc001ovu.2	16910
chr11	85707152	85707755	604	*	Intron (uc010rtk.2/8301, intron 4 of 11)	11	85668214	85714494	46281	2	8301	uc010rtk.2	6739
chr11	87167552	87168305	754	*	Distal Intergenic	11	86748886	87039876	290991	1	65084	uc010rtt.2	418666
chr11	104830652	104831555	904	*	Intron (uc001pid.1/837, intron 1 of 8)	11	104813594	104827422	13829	2	837	uc001pib.1	-3230
chr11	106079252	106080305	1054	*	Distal Intergenic	11	105961277	105969419	8143	1	60496	uc001pjd.1	117975
chr11	108153602	108154355	754	*	Exon (uc001pkb.1/472, exon 25 of 63)	11	108157905	108161367	3463	1	472	uc001pkd.4	-3550
chr11	119167802	119168405	604	*	Exon (uc001pwe.4/867, exon 14 of 16)	11	119180333	119181613	1281	2	4162	uc001pwg.1	13208
chr11	123225452	123226055	604	*	Distal Intergenic	11	123252148	123252220	73	2	100616319	uc021qrs.1	26165
chr11	125258252	125258855	604	*	Intron (uc001qbu.3/63876, intron 6 of 12)	11	125281359	125303285	21927	1	63876	uc001qbv.3	-22504
chr11	125346302	125347205	904	*	Intron (uc001qbx.3/9638, intron 3 of 9)	11	125315641	125366206	50566	2	9638	uc001qbx.3	19001
chr11	126717452	126718055	604	*	Intron (uc001qea.3/84623, intron 1 of 16)	11	126810642	126814986	4345	1	100874251	uc001qee.2	-92587
chr11	126942902	126943955	1054	*	Intron (uc001qeg.1/uc001qeg.1, intron 1 of 2)	11	126419179	126873355	454177	2	84623	uc001qed.4	-69547
chr11	132851702	132852755	1054	*	Intron (uc001qgu.3/4978, intron 1 of 7)	11	132284875	132813663	528789	2	4978	uc010scl.2	-38039
chr12	1240502	1241255	754	*	Intron (uc001qiz.2/23085, intron 6 of 19)	12	1213916	1354122	140207	1	23085	uc009zdp.3	26586
chr12	13722452	13723055	604	*	Exon (uc001rbt.2/2904, exon 11 of 13)	12	13523605	13529679	6075	2	283422	uc001rbs.2	-192773
chr12	15824402	15825155	754	*	Intron (uc009zif.3/2059, intron 3 of 20)	12	15773075	15815626	42552	2	2059	uc010shv.2	-8776
chr12	16137752	16138805	1054	*	Intron (uc010shx.1/51071, intron 6 of 6)	12	16064186	16190315	126130	1	51071	uc001rde.3	73566
chr12	26036102	26037155	1054	*	Distal Intergenic	12	26026953	26027012	60	2	100422897	uc021qwe.1	-9090
chr12	72601352	72601955	604	*	Distal Intergenic	12	72666529	73059422	392894	1	29953	uc001sxa.3	-64574
chr12	82612802	82613405	604	*	Distal Intergenic	12	82746083	82752199	6117	2	29080	uc001szp.4	138794
chr12	101436452	101437055	604	*	Intron (uc001thw.2/121601, intron 11 of 26)	12	101441766	101522419	80654	1	121601	uc001thy.2	-4711
chr12	104989652	104990555	904	*	Intron (uc001tky.3/50515, intron 1 of 2)	12	104985411	104985494	84	1	100500843	uc021rdd.1	4241
chr12	106739702	106740605	904	*	3' UTR	12	106751436	106903976	152541	1	55703	uc001tlp.3	-10831
chr12	107692052	107692955	904	*	Distal Intergenic	12	107712197	108029167	316971	1	121551	uc009zut.1	-19242
chr12	113709452	113710055	604	*	Intron (uc001tuw.3/53373, intron 7 of 27)	12	113731922	113736389	4468	1	53373	uc010syu.2	-21867
chr12	115447352	115448405	1054	*	Distal Intergenic	12	115117761	115121969	4209	2	6926	uc010syw.1	-325383
chr12	117991652	117992405	754	*	Intron (uc001two.2/283455, intron 9 of 19)	12	117645947	117799607	153661	2	4842	uc001twn.2	-192045
chr12	120552002	120552605	604	*	Intron (uc001txm.2/11021, intron 1 of 5)	12	120532899	120554643	21745	2	11021	uc001txm.2	2038
chr12	124598102	124598855	754	*	Intron (uc021rfy.1/100533183, intron 2 of 4)	12	124457762	124499986	42225	1	144348	uc001ugb.3	140340
chr12	129669452	129670055	604	*	Intron (uc009zyl.1/121256, intron 5 of 8)	12	129556271	129570545	14275	2	121256	uc001uia.2	-98907
chr13	20412902	20413505	604	*	Exon (uc001umm.1/9205, exon 2 of 5)	13	20397624	20426330	28707	2	9205	uc001umm.1	12825
chr13	24466652	24467405	754	*	Intron (uc010tcv.1/387911, intron 3 of 4)	13	24463592	24466242	2651	1	542767	uc009zzx.3	3060
chr13	25883252	25883855	604	*	Exon (uc001uqg.1/9818, exon 3 of 13)	13	25875666	25916561	40896	1	9818	uc001uqj.3	7586
chr13	28954352	28955105	754	*	Intron (uc001usb.3/2321, intron 14 of 29)	13	28963933	28980031	16099	2	2321	uc010aas.1	24926
chr13	29202602	29203355	754	*	Distal Intergenic	13	29233141	29253093	19953	1	51371	uc001usf.3	-29786
chr13	34645052	34645655	604	*	Distal Intergenic	13	34392206	34540695	148490	1	5983	uc001uva.3	252846
chr13	35729402	35730155	754	*	Exon (uc021ric.1/26960, exon 19 of 57)	13	35735887	36246874	510988	1	26960	uc010abi.3	-5732
chr13	41445002	41445905	904	*	Intron (uc001uxp.2/100616668, intron 1 of 5)	13	41371121	41495910	124790	2	100616668	uc001uxp.2	50005
chr13	42824852	42825455	604	*	Intron (uc001uyp.3/160851, intron 30 of 31)	13	42846289	42897403	51115	1	11215	uc001uys.2	-20834
chr13	51562202	51562805	604	*	Distal Intergenic	13	51456515	51484848	28334	2	100874255	uc031qlp.1	-77354
chr13	76869452	76870355	904	*	Distal Intergenic	13	76445174	76457948	12775	1	729420	uc001vjy.2	424278
chr13	93404252	93405305	1054	*	Intron (uc010tif.2/2262, intron 7 of 7)	13	93353642	93373867	20226	2	100873969	uc031qmv.1	-30385
chr13	97324202	97324805	604	*	Intron (uc001vmw.4/266722, intron 1 of 1)	13	97593535	97636426	42892	2	100887754	uc031qmy.1	311621
chr13	97926152	97926755	604	*	Promoter	13	97927886	98046374	118489	1	10150	uc010tij.2	-1131
chr13	98651252	98652155	904	*	Intron (uc001vne.3/3843, intron 12 of 28)	13	98653900	98664596	10697	1	3843	uc001vng.1	-1745
chr13	98698502	98699105	604	*	Distal Intergenic	13	98653900	98664596	10697	1	3843	uc001vng.1	44602
chr13	106958402	106959305	904	*	Distal Intergenic	13	107028911	107030142	1232	1	728192	uc001vqg.3	-69606
chr13	111243302	111243905	604	*	Distal Intergenic	13	111267807	111287876	20070	1	55739	uc010tji.2	-23902
chr14	26870552	26871155	604	*	Distal Intergenic	14	26915089	27066960	151872	2	4857	uc001wpy.3	195805
chr14	35987252	35988305	1054	*	Distal Intergenic	14	36003248	36006260	3013	1	84684	uc001wth.1	-14943
chr14	57814652	57815405	754	*	Distal Intergenic	14	57857271	57879466	22196	1	122830	uc001xcx.4	-41866
chr14	62485502	62486105	604	*	Intron (uc010tsd.1/83851, intron 2 of 5)	14	62462541	62568427	105887	1	83851	uc001xfu.1	22961
chr14	64022852	64023605	754	*	Distal Intergenic	14	63917988	64010079	92092	2	5529	uc001xgg.4	-12773
chr14	66127202	66128105	904	*	Intron (uc001xin.3/2530, intron 6 of 10)	14	65879448	66210839	331392	1	2530	uc001xiq.3	247754
chr14	69756602	69757205	604	*	Intron (uc001xla.2/57452, intron 1 of 13)	14	69726681	69821190	94510	1	57452	uc010aqu.2	29921
chr14	72329702	72330305	604	*	Distal Intergenic	14	72398817	73033238	634422	1	9628	uc021rvv.1	-68512
chr14	72698402	72699005	604	*	Intron (uc021rvv.1/9628, intron 1 of 15)	14	72887687	72940777	53091	1	9628	uc010arg.3	-188682
chr14	87614702	87615455	754	*	Distal Intergenic	14	87372122	87389099	16978	1	283585	uc001xvs.3	242580
chr14	94387652	94388255	604	*	Intron (uc001ybz.2/90050, intron 1 of 2)	14	94385240	94395954	10715	1	90050	uc021say.1	2412
chr14	101737352	101738105	754	*	Distal Intergenic	14	101536248	101539273	3026	1	100507257	uc001yjz.2	201104
chr15	25609952	25610705	754	*	Intron (uc001zae.3/uc001zae.3, intron 23 of 23)	15	25582396	25653831	71436	2	7337	uc001zar.3	43126
chr15	27511052	27511805	754	*	Intron (uc001zbf.4/2567, intron 3 of 5)	15	27216429	27778373	561945	1	2567	uc001zbg.2	294623
chr15	29784002	29784755	754	*	Intron (uc010azk.1/23359, intron 1 of 10)	15	29412455	29862927	450473	2	23359	uc010azk.1	78172
chr15	31473902	31474505	604	*	Distal Intergenic	15	31293264	31453476	160213	2	4308	uc021sia.1	-20426
chr15	33513302	33514355	1054	*	Distal Intergenic	15	33528677	33539756	11080	2	100652857	uc031qri.1	25401
chr15	36039452	36040505	1054	*	Intron (uc001zjc.3/100507466, intron 2 of 2)	15	36219057	36219124	68	1	100616293	uc021sja.1	-178552
chr15	37670102	37671005	904	*	Distal Intergenic	15	37183222	37393500	210279	2	4212	uc001zju.3	-276602
chr15	51264152	51264755	604	*	Intron (uc001zyx.2/23431, intron 15 of 20)	15	51289523	51298097	8575	1	23431	uc010bex.1	-24768
chr15	57078152	57079205	1054	*	Intron (uc002adw.1/54816, intron 6 of 23)	15	56991558	57025787	34230	2	54816	uc002ady.3	-52365
chr15	67668302	67669355	1054	*	Intron (uc002aqo.2/64799, intron 10 of 20)	15	67493013	67547536	54524	2	79719	uc010uju.3	-120766
chr15	71980052	71980955	904	*	Intron (uc002atb.1/79875, intron 7 of 16)	15	72050172	72063547	13376	1	79875	uc002atg.1	-69217
chr15	74197652	74198255	604	*	Distal Intergenic	15	74218789	74244478	25690	1	4016	uc002awc.1	-20534
chr15	80927402	80928155	754	*	Distal Intergenic	15	80987652	81047962	60311	1	58489	uc002bft.3	-59497
chr15	81880952	81881855	904	*	Distal Intergenic	15	81629983	81666418	36436	2	342125	uc002bgp.3	-214534
chr15	82114952	82115855	904	*	Distal Intergenic	15	82334119	82338484	4366	2	84206	uc002bgq.2	222629
chr15	82862702	82863605	904	*	Intron (uc002bhl.2/uc002bhl.2, intron 6 of 6)	15	82882946	82924242	41297	1	390660	uc021ssv.1	-19341
chr15	83975402	83976305	904	*	Distal Intergenic	15	83924655	83953468	28814	2	646	uc002bjt.1	-21934
chr15	84883202	84884105	904	*	Intron (uc002bka.3/388152, intron 1 of 6)	15	84868830	84869441	612	2	642423	uc031qte.1	-13761
chr15	86461802	86462405	604	*	Distal Intergenic	15	86302559	86338189	35631	2	64410	uc002bly.3	-123613
chr15	91315502	91316405	904	*	Intron (uc002bpr.3/641, intron 12 of 21)	15	91260579	91358686	98108	1	641	uc010uqi.2	54923
chr15	91340402	91341005	604	*	Intron (uc002bpr.3/641, intron 16 of 21)	15	91411885	91426687	14803	1	5045	uc002bpu.1	-70880
chr15	91788602	91789205	604	*	Intron (uc002bqt.3/9899, intron 2 of 8)	15	91643182	91844539	201358	1	9899	uc010uqv.2	145420
chr15	94557302	94558355	1054	*	Distal Intergenic	15	94774801	94887288	112488	1	55784	uc002btg.4	-216446
chr15	95579252	95580155	904	*	Distal Intergenic	15	95398592	95400293	1702	1	440311	uc031quc.1	180660
chr15	98077352	98077955	604	*	Distal Intergenic	15	98285846	98417659	131814	2	91948	uc002bug.1	339704
chr16	7102502	7103405	904	*	Intron (uc002cyr.1/54715, intron 4 of 11)	16	6823810	7763340	939531	1	54715	uc010uyb.1	278692
chr16	7415852	7416755	904	*	Intron (uc002cyr.1/54715, intron 4 of 11)	16	7382751	7763340	380590	1	54715	uc010uyc.1	33101
chr16	19319102	19320005	904	*	Intron (uc031qvg.1/728276, intron 4 of 4)	16	19297105	19322269	25165	1	728276	uc031qvg.1	21997
chr16	23975552	23976455	904	*	Intron (uc002dmd.3/5579, intron 2 of 16)	16	23847300	24231932	384633	1	5579	uc002dme.3	128252
chr16	24957752	24958355	604	*	Intron (uc002dna.3/55114, intron 5 of 10)	16	24930712	24951242	20531	2	55114	uc002dmz.3	-6510
chr16	51126902	51127655	754	*	Distal Intergenic	16	51169886	51184508	14623	2	6299	uc021tid.1	56853
chr16	52363052	52363805	754	*	Distal Intergenic	16	52471918	52580806	108889	2	27324	uc002egw.2	217001
chr16	52946702	52947605	904	*	Distal Intergenic	16	53088945	53361414	272470	1	80205	uc002egy.3	-141340
chr16	53973002	53973905	904	*	Intron (uc002ehr.3/79068, intron 8 of 8)	16	53967897	54148379	180483	1	79068	uc002ehs.3	5105
chr16	55188602	55189205	604	*	Distal Intergenic	16	55358471	55364664	6194	1	79190	uc002ehx.3	-169266
chr16	64851452	64852355	904	*	Distal Intergenic	16	64980683	65038944	58262	2	1009	uc010cdn.3	186589
chr16	64931102	64931855	754	*	Distal Intergenic	16	64980683	65038944	58262	2	1009	uc010cdn.3	107089
chr16	65013752	65014355	604	*	Intron (uc010cdn.3/1009, intron 5 of 8)	16	64980683	65038944	58262	2	1009	uc010cdn.3	24589
chr16	72751502	72752105	604	*	Intron (uc002fcj.1/uc002fcj.1, intron 3 of 6)	16	72816786	73082274	265489	2	463	uc002fck.3	330169
chr16	73606952	73607555	604	*	Distal Intergenic	16	73420704	73455295	34592	1	100506172	uc002fco.2	186248
chr16	76446602	76447205	604	*	Intron (uc002feu.1/85445, intron 4 of 24)	16	76350077	76593135	243059	1	85445	uc002fex.1	96525
chr16	79564952	79565705	754	*	Distal Intergenic	16	79627745	79634622	6878	2	4094	uc002ffm.3	68917
chr16	82679852	82680755	904	*	Intron (uc010chh.3/1012, intron 1 of 4)	16	82660399	83830215	1169817	1	1012	uc010vnu.2	19453
chr17	5856602	5857205	604	*	Distal Intergenic	17	5972426	6027747	55322	1	23302	uc031qyk.1	-115221
chr17	8528552	8529155	604	*	Intron (uc002gll.4/4628, intron 1 of 40)	17	8377523	8534079	156557	2	4628	uc002gll.4	4924
chr17	47053352	47054255	904	*	Distal Intergenic	17	47035918	47045955	10038	2	2695	uc002iol.1	-7397
chr17	54192902	54193805	904	*	Distal Intergenic	17	54230836	54560007	329172	1	162282	uc002iun.1	-37031
chr17	61666202	61667405	1204	*	3' UTR	17	61678231	61685725	7495	1	51204	uc002jbd.3	-10826
chr17	65130752	65131505	754	*	Intron (uc002jfv.4/9931, intron 21 of 30)	17	65104267	65105802	1536	2	9931	uc010der.3	-24950
chr17	65889002	65889905	904	*	Exon (uc010wqm.1/2186, exon 7 of 10)	17	65940266	65978498	38233	1	2186	uc021uca.1	-50361
chr17	66567152	66567755	604	*	Intron (uc002jho.3/54757, intron 1 of 10)	17	66531257	66554568	23312	2	54757	uc002jhn.3	-12584
chr17	71759552	71760155	604	*	Intron (uc010dfo.2/283982, intron 2 of 3)	17	71782961	71796934	13974	1	400620	uc021uco.1	-22806
chr17	76251302	76251905	604	*	Distal Intergenic	17	76257430	76274573	17144	2	100996291	uc031ren.1	22668
chr18	5976002	5977055	1054	*	Intron (uc002kmy.4/91133, intron 14 of 16)	18	5890184	5892103	1920	2	645369	uc002kmx.1	-83899
chr18	55861202	55861955	754	*	Promoter	18	55862622	56068772	206151	1	23327	uc002lhf.3	-667
chr18	65292002	65292755	754	*	Intron (uc021ulh.1/643542, intron 1 of 4)	18	65173819	65183967	10149	2	92126	uc002lke.1	-108035
chr18	67292552	67293455	904	*	Intron (uc002lkl.3/220164, intron 3 of 7)	18	67068284	67516322	448039	1	220164	uc002lkl.3	224268
chr18	76128902	76129655	754	*	Distal Intergenic	18	76740275	76758969	18695	1	27164	uc002lmt.3	-610620
chr18	77862752	77863505	754	*	Distal Intergenic	18	77866915	77898228	31314	1	22850	uc002lnw.3	-3410
chr18	78093752	78094505	754	*	Distal Intergenic	18	77941005	78005397	64393	2	84552	uc010xfp.2	-88355
chr18	78200852	78201755	904	*	Distal Intergenic	18	77941005	78005397	64393	2	84552	uc010xfp.2	-195455
chr19	19156202	19156955	754	*	Intron (uc002nlc.3/93436, intron 3 of 7)	19	19144921	19168987	24067	1	93436	uc010xqm.2	11281
chr19	20667752	20668355	604	*	Distal Intergenic	19	20597982	20607771	9790	2	664701	uc002noz.3	-59981
chr19	28044902	28045655	754	*	Distal Intergenic	19	28281401	28284848	3448	2	148189	uc002nrx.3	239193
chr19	31129352	31129955	604	*	Distal Intergenic	19	30863328	31048965	185638	1	9745	uc010edd.1	266024
chr19	31651202	31651955	754	*	Distal Intergenic	19	31640783	31641311	529	1	94023	uc010xrm.2	10419
chr19	37755902	37756505	604	*	Downstream (<1kb)	19	37756841	37759912	3072	2	284412	uc002ofw.3	3407
chr19	41462252	41462855	604	*	Intron (uc002opo.3/1549, intron 1 of 8)	19	41430170	41456565	26396	1	1556	uc002opq.3	32082
chr19	43741052	43742105	1054	*	Intron (uc021uve.1/284344, intron 2 of 8)	19	43715943	43752798	36856	2	284344	uc021uve.1	10693
chr19	44389352	44389955	604	*	Promoter	19	44376515	44388116	11602	2	342908	uc031rle.1	-1236
chr19	52905302	52906055	754	*	5' UTR	19	52901121	52921657	20537	1	84436	uc002pzi.3	4181
chr20	1961102	1961705	604	*	Exon (uc010gaj.3/5173, exon 3 of 3)	20	1959402	1973452	14051	2	5173	uc010gaj.3	11747
chr20	6196052	6196955	904	*	Distal Intergenic	20	6067966	6104191	36226	2	55612	uc002wms.3	-91861
chr20	7379252	7380605	1354	*	Distal Intergenic	20	7863631	7921093	57463	2	54363	uc002wmw.1	540488
chr20	9004952	9006155	1204	*	Distal Intergenic	20	9049701	9438136	388436	1	5332	uc010gbw.1	-43546
chr20	10323152	10324355	1204	*	Distal Intergenic	20	10385428	10412573	27146	2	8195	uc002wnt.2	88218
chr20	17101802	17102555	754	*	Distal Intergenic	20	17206752	17465222	258471	1	5126	uc002wpl.3	-104197
chr20	33035252	33036005	754	*	Intron (uc002xak.3/83737, intron 11 of 24)	20	33054130	33054223	94	1	693229	uc021wcb.1	-18125
chr20	33393452	33394505	1054	*	Intron (uc002xav.3/23054, intron 2 of 15)	20	33345023	33380366	35344	2	23054	uc010gew.1	-13086
chr20	44540402	44541005	604	*	Promoter	20	44527259	44540686	13428	2	5360	uc002xqm.2	0
chr20	46653752	46654655	904	*	Distal Intergenic	20	46286150	46415360	129211	2	55959	uc002xtr.3	-238392
chr20	54387002	54388205	1204	*	Distal Intergenic	20	54572413	54580528	8116	2	140689	uc002xxa.4	192323
chr20	57936902	57937655	754	*	Distal Intergenic	20	57875499	57901047	25549	1	1908	uc002yas.3	61403
chr20	59361002	59362055	1054	*	Distal Intergenic	20	59053169	59053239	71	1	100616362	uc021wfu.1	307833
chr20	60303152	60303755	604	*	Intron (uc002ybn.2/1002, intron 2 of 15)	20	60174817	60515673	340857	1	1002	uc002ybp.2	128335
chr21	29732252	29733005	754	*	Distal Intergenic	21	29911640	29912677	1038	1	118421	uc002ymm.3	-178635
chr21	30321602	30322505	904	*	Intron (uc002ymr.2/26046, intron 18 of 29)	21	30338692	30359255	20564	2	26046	uc010gll.1	36750
chr21	35017202	35017805	604	*	Intron (uc002ysw.3/6453, intron 1 of 29)	21	35014784	35261609	246826	1	6453	uc002ytb.1	2418
chr21	35507402	35508305	904	*	Intron (uc002ytp.2/64968, intron 2 of 2)	21	35552978	35555546	2569	1	114036	uc002ytr.4	-44673
chr21	35929802	35930405	604	*	Intron (uc002yuc.3/1827, intron 1 of 3)	21	35893351	35899261	5911	2	1827	uc011adx.1	-30541
chr21	40544102	40544855	754	*	Downstream (2-3kb)	21	40547372	40555440	8069	2	8624	uc002yxi.4	10585
chr21	40634702	40635605	904	*	Intron (uc010goc.1/54014, intron 2 of 25)	21	40557404	40636945	79542	2	54014	uc010goc.1	1340
chr21	42046502	42047555	1054	*	Intron (uc002yyq.1/1826, intron 3 of 32)	21	41990433	42002693	12261	2	100874326	uc031rvs.1	-43809
chr22	29199302	29200055	754	*	Distal Intergenic	22	29190548	29196560	6013	2	7494	uc021wnp.1	-2742
chr22	30002102	30002855	754	*	Intron (uc003afy.4/4771, intron 1 of 15)	22	29999545	30094589	95045	1	4771	uc003agj.4	2557
chr22	33275102	33275705	604	*	Intron (uc003amx.3/8224, intron 3 of 12)	22	33196802	33259028	62227	1	7078	uc003anb.3	78300
chr22	33773252	33773855	604	*	Intron (uc011amd.2/9215, intron 5 of 10)	22	33832568	33832655	88	2	100616295	uc021woh.1	58800
chr22	48335552	48336305	754	*	Distal Intergenic	22	48020217	48027318	7102	2	400932	uc011are.2	-308234
chrX	2597702	2598605	904	*	Distal Intergenic	23	2609228	2659350	50123	1	4267	uc004cqm.3	-10623
chrX	8307002	8307605	604	*	Distal Intergenic	23	8432871	8434551	1681	1	425054	uc011mht.2	-125266
chrX	19769852	19770455	604	*	Intron (uc004czl.3/30011, intron 1 of 16)	23	19552083	19817917	265835	2	30011	uc004czl.3	47462
chrX	56356952	56357555	604	*	Distal Intergenic	23	56259591	56314322	54732	1	11279	uc031tjs.1	97361
chrX	94181702	94182305	604	*	Distal Intergenic	23	92929012	92967273	38262	1	286499	uc022bzw.1	1252690
chrX	98293502	98294105	604	*	Distal Intergenic	23	98716600	99194841	478242	2	442459	uc011mrd.1	900736
chrX	98944352	98945255	904	*	Intron (uc011mrd.1/442459, intron 8 of 10)	23	98716600	99194841	478242	2	442459	uc011mrd.1	249586
chrX	112766252	112766855	604	*	Distal Intergenic	23	112018105	112084043	65939	2	154796	uc004eps.3	-682209
chrX	136119002	136119605	604	*	Distal Intergenic	23	136112307	136113833	1527	2	83550	uc011mwh.2	-5169
hypo-DMRs and their mapping genes
seqnames	start	end	width	strand	annotation	geneChr	geneStart	geneEnd	geneLength	geneStrand	geneId	transcriptId	distanceToTSS
chr1	27001052	27001655	604	*	Distal Intergenic	1	27022522	27102198	79677	1	8289	uc001bmt.1	-20867
chr1	59361452	59362055	604	*	Exon (uc001czf.2/100131060, exon 3 of 4)	1	59250823	59365384	114562	1	100131060	uc010oop.1	110629
chr1	93611252	93611855	604	*	Distal Intergenic	1	93594352	93604638	10287	1	22823	uc001dpm.4	16900
chr2	37546352	37546955	604	*	Distal Intergenic	2	37494711	37544222	49512	2	23683	uc002rqf.1	-2130
chr2	126229202	126229805	604	*	Distal Intergenic	2	127413511	127454251	40741	1	2995	uc002tnq.4	-1183706
chr2	195327902	195328505	604	*	Distal Intergenic	2	196521532	196602426	80895	1	57181	uc002utg.4	-1193027
chr3	42838652	42839405	754	*	Intron (uc010hid.3/25994, intron 1 of 3)	3	42824400	42845934	21535	2	25994	uc010hid.3	6529
chr4	89115302	89115905	604	*	Intron (uc003hrh.3/9429, intron 1 of 15)	4	89052955	89080459	27505	2	9429	uc003hrk.1	-34843
chr5	9791702	9792455	754	*	Intron (uc003jen.3/285692, intron 4 of 12)	5	9641427	9712503	71077	2	285692	uc010itq.2	-79199
chr5	124941002	124941605	604	*	Distal Intergenic	5	125695788	125829853	134066	1	65983	uc011cwt.2	-754183
chr6	84088952	84089855	904	*	Intron (uc003pjy.3/4199, intron 3 of 13)	6	83920110	84140938	220829	2	4199	uc003pjy.3	51083
chr6	132660002	132660605	604	*	Intron (uc003qde.3/26002, intron 3 of 10)	6	132617194	132696204	79011	2	26002	uc003qde.3	35599
chr7	29914352	29915105	754	*	Intron (uc022aaz.1/644150, intron 2 of 8)	7	29874284	29945791	71508	1	644150	uc003taj.2	40068
chr8	47660852	47661455	604	*	Distal Intergenic	8	47752508	47765991	13484	1	497634	uc010lxr.1	-91053
chr10	10682402	10683455	1054	*	Distal Intergenic	10	10826402	10836877	10476	2	207107	uc001ikf.1	153422
chr10	88737452	88738055	604	*	Intron (uc001kee.2/119385, intron 1 of 11)	10	88730498	88769960	39463	1	119385	uc001kee.2	6954
chr13	43246202	43247105	904	*	Distal Intergenic	13	43148291	43182149	33859	1	8600	uc001uyu.2	97911
chr13	51283952	51284855	904	*	Downstream (1-2kb)	13	51381991	51424041	42051	1	100874074	uc001vey.3	-97136
chr13	110733452	110734055	604	*	Distal Intergenic	13	110801310	110959496	158187	2	1282	uc001vqw.4	225441
chr15	39725702	39726455	754	*	Distal Intergenic	15	39873280	39889668	16389	1	7057	uc001zkh.3	-146825
chr16	20169152	20170055	904	*	Distal Intergenic	16	20043043	20085100	42058	2	124274	uc010vaw.1	-84052
chr16	86890202	86890805	604	*	Distal Intergenic	16	86612115	86615304	3190	1	2300	uc002fjr.3	278087
chr18	55294652	55295255	604	*	Distal Intergenic	18	55297534	55336508	38975	1	100505549	uc002lgu.2	-2279
chr18	68010302	68011055	754	*	Distal Intergenic	18	67981427	67997434	16008	1	9306	uc010dqq.2	28875
chr20	46973102	46973855	754	*	Distal Intergenic	20	46988654	46999381	10728	1	284749	uc002xtt.2	-14799

## Sheet: 94 methylation affcted genes
94 hypo-methylation-affected up-regulated genes
names	baseMean	log2FoldChange	lfcSE	stat	pvalue	padj	P1	P2	P3	P4	N1	N2	N3	N4
P3H2	1364.34	1.00732	0.282005	3.57198	0.000354296	0.00741281	1983.72	1962.84	1658.34	1682.02	649.823	545.258	1153.09	1279.65
MYZAP	133.164	1.00886	0.282997	3.5649	0.000364	0.00752882	207.505	224.521	134.46	143.681	73.7682	62.6179	104.826	113.934
PHLDB2	129.393	1.01023	0.278842	3.62294	0.000291274	0.00641151	171.703	225.501	147.785	145.596	77.9125	53.9478	108.36	104.339
METTL7A	147.037	1.01154	0.229316	4.41112	1.03e-05	0.000485683	174.626	225.501	172.012	215.521	116.869	113.676	77.7362	80.3532
USP44	40.3741	1.01373	0.312916	3.23964	0.00119683	0.018019	41.6472	60.7872	62.9902	51.725	33.9831	27.9372	24.7343	19.1888
HIVEP1	86.7513	1.03881	0.289324	3.59049	0.000330062	0.00707336	71.6039	113.731	129.614	152.302	51.3891	62.6179	64.7802	47.972
ZBTB7C	119.074	1.04089	0.2408	4.32265	1.54e-05	0.000655944	125.672	186.283	145.362	184.869	87.0299	91.5185	69.4915	62.3637
ZSWIM1	48.6158	1.04466	0.289139	3.613	0.000302677	0.00657632	56.9909	78.4351	59.3561	67.051	27.3523	36.6074	23.5564	39.5769
FAT4	96.9804	1.04472	0.273256	3.82322	0.000131719	0.00350358	135.901	174.518	105.387	107.282	82.8856	56.8378	49.4685	63.563
SERTAD2	98.6005	1.06451	0.281835	3.77708	0.000158676	0.00403551	170.242	165.694	87.2171	110.155	65.4796	71.2881	65.958	52.7693
SNX18	211.788	1.06922	0.245875	4.34862	1.37e-05	0.000600503	354.366	328.447	218.043	247.131	159.14	163.77	113.071	110.336
RGS7	34.6475	1.07145	0.36346	2.9479	0.00319937	0.03693	34.3407	65.6894	42.3972	45.0199	21.5503	13.4869	25.9121	28.7832
ZNF566	89.7788	1.07496	0.245509	4.37848	1.2e-05	0.000543832	146.861	136.281	95.6966	107.282	48.9025	65.508	56.5354	61.1644
VWA5A	78.2335	1.08308	0.246993	4.38507	1.16e-05	0.000529989	119.827	97.0635	107.81	99.6186	50.5602	35.6441	54.1798	61.1644
PWRN1	49.691	1.08378	0.363242	2.98364	0.0028484	0.0340049	68.6813	81.3765	59.3561	59.388	19.0637	19.2671	41.2238	49.1713
BARD1	66.6968	1.09242	0.295904	3.69181	0.000222665	0.00527302	86.9476	101.966	95.6966	77.5876	30.6677	32.754	64.7802	43.1748
FYN	131.055	1.10906	0.311663	3.55854	0.000372928	0.00765673	195.815	248.051	146.573	124.523	56.3622	65.508	102.47	109.136
RBPMS	60.5089	1.11259	0.292579	3.80269	0.000143133	0.003729	73.7959	106.868	73.8923	76.6297	43.1005	32.754	50.6463	26.3846
SGMS2	235.588	1.12251	0.253639	4.4256	9.62e-06	0.000457101	403.32	329.428	284.667	274.909	169.087	193.634	98.937	130.724
PELI2	210.913	1.13341	0.290799	3.89758	9.72e-05	0.00274252	247.691	283.347	325.853	300.772	95.3185	79.9583	166.073	188.29
CENPI	45.1743	1.14376	0.351749	3.25165	0.00114739	0.0174707	59.1829	98.0439	46.0313	45.0199	24.0368	26.0105	27.0899	35.979
MATN2	37.6451	1.15348	0.312374	3.69263	0.000221944	0.00526826	48.9537	50.9828	53.2994	55.5565	29.01	28.9006	17.6673	16.7902
CALHM5	40.149	1.16272	0.356892	3.2579	0.00112242	0.017205	73.0652	64.709	50.8767	33.5255	24.8657	33.7174	18.8451	21.5874
ASAP2	57.5157	1.17359	0.355106	3.3049	0.00095011	0.0152927	87.6783	96.083	67.8356	66.0931	29.8388	16.377	50.6463	45.5734
THSD4	19.1057	1.17603	0.412034	2.85421	0.00431436	0.0453236	28.4954	29.4132	27.861	20.1153	14.0906	6.74347	14.1339	11.993
FGFR1	57.5101	1.19821	0.272517	4.39684	1.1e-05	0.000508934	72.3346	76.4743	83.5831	87.1663	27.3523	29.8639	35.3346	47.972
LPIN1	455.753	1.20079	0.162607	7.38461	1.53e-13	6.6e-11	677.315	709.838	565.7	586.217	249.486	267.812	285.033	304.623
ARHGAP23	41.8345	1.20935	0.314642	3.84358	0.000121252	0.00327234	46.0311	50.9828	66.6242	69.9246	25.6945	18.3037	24.7343	32.3811
GJC1	23.6643	1.21376	0.374222	3.24343	0.00118099	0.0178601	26.3035	28.4327	32.7064	45.0199	14.0906	15.4136	12.956	14.3916
PELI1	142.905	1.26987	0.375449	3.38227	0.000718905	0.0125561	174.626	209.814	219.254	203.069	40.614	45.2776	135.449	115.133
PCDHGB5	57.3192	1.27142	0.338013	3.76146	0.000168921	0.00425577	75.2572	89.22	70.2583	88.1242	20.7214	22.1571	40.0459	52.7693
MMP14	95.2269	1.27238	0.367585	3.46145	0.000537284	0.0100778	75.9879	104.907	169.589	189.659	77.9125	66.4714	36.5125	40.7762
SYDE2	21.3216	1.28959	0.453413	2.84419	0.00445242	0.0462682	18.2663	35.2958	26.6497	41.1885	9.94628	20.2304	10.6004	8.39511
MUC4	20.4747	1.2954	0.45502	2.84691	0.0044146	0.0460165	37.2633	26.4719	21.8043	30.6519	16.5771	4.81676	9.42257	16.7902
ANKRD28	608.815	1.3016	0.175995	7.39565	1.41e-13	6.25e-11	928.659	891.219	778.898	864	317.452	295.749	361.591	432.948
PAK3	49.2419	1.30377	0.268148	4.86214	1.16e-06	8.57e-05	70.1426	74.5134	65.4129	69.9246	28.1811	25.0472	24.7343	35.979
TCF7	24.6302	1.30643	0.41669	3.13527	0.00171699	0.0233867	39.4552	48.0415	19.3816	33.5255	19.8926	10.5969	12.956	13.1923
TMSB15A	35.3742	1.31482	0.466617	2.81776	0.00483595	0.0491958	67.22	48.0415	32.7064	52.6829	10.7751	8.67018	36.5125	26.3846
IL23R	19.996	1.32401	0.423729	3.12466	0.00178009	0.0240365	27.0341	31.3741	37.5518	18.1996	10.7751	7.70682	14.1339	13.1923
SEMA4C	28.0714	1.33928	0.451105	2.96888	0.0029889	0.0352878	44.5698	50.0024	27.861	39.2727	25.6945	19.2671	4.71129	13.1923
SPOCD1	367.105	1.34607	0.465638	2.89081	0.00384246	0.0419518	452.274	452.963	591.138	610.164	77.9125	72.2515	321.545	358.591
ZNF574	23.4086	1.34904	0.468322	2.88058	0.0039695	0.0428972	14.613	49.022	35.1291	36.3991	15.7483	17.3404	9.42257	9.59441
MAFG	89.4036	1.35212	0.278091	4.86217	1.16e-06	8.57e-05	111.059	118.633	148.996	136.976	67.9662	56.8378	43.5794	31.1818
CCDC40	19.331	1.37327	0.457674	3.00054	0.00269499	0.0327318	24.8422	17.6479	39.9745	29.694	13.2617	12.5236	4.71129	11.993
KLF5	115.6	1.40103	0.321236	4.36137	1.29e-05	0.000575865	189.239	195.107	135.671	149.428	52.2179	34.6807	101.293	67.1609
ZNF430	222.067	1.41992	0.248659	5.71032	1.13e-08	1.72e-06	400.398	351.978	287.09	251.92	95.3185	96.3353	149.583	143.916
RDH10	61.8554	1.43786	0.379338	3.79044	0.00015038	0.00388289	133.709	93.1417	70.2583	65.1352	52.2179	37.5708	20.023	22.7867
COL1A2	314.072	1.44017	0.405086	3.55522	0.00037766	0.00773422	610.825	699.053	237.424	289.277	215.503	247.582	96.5814	116.332
ETS1	24.2694	1.46842	0.401342	3.65878	0.000253417	0.0057983	28.4954	41.1784	24.227	48.8514	12.4328	16.377	10.6004	11.993
PMAIP1	159.188	1.48747	0.279171	5.32816	9.92e-08	1.08e-05	321.487	254.914	151.419	209.774	63.8219	96.3353	95.4036	80.3532
PCDHGA4	55.2839	1.49902	0.334348	4.48341	7.35e-06	0.000369935	87.6783	89.22	67.8356	80.4612	19.0637	18.3037	35.3346	44.3741
IRS1	164.509	1.51814	0.422245	3.5954	0.00032389	0.00696328	414.28	297.073	116.29	146.554	53.0468	60.6912	116.604	111.535
MYO7A	21.7446	1.53379	0.542157	2.82905	0.00466868	0.0479024	47.4924	32.3545	25.4383	22.9889	4.97314	3.85341	17.6673	19.1888
TUB	41.2967	1.55518	0.414428	3.75259	0.000175018	0.004369	75.9879	77.4547	31.4951	60.3459	12.4328	14.4503	30.6234	27.5839
CREB5	65.0042	1.57944	0.338571	4.66502	3.09e-06	0.000185293	91.3316	139.222	100.542	58.4301	29.01	32.754	44.7572	23.986
KIAA1217	31.8584	1.59878	0.399522	4.00172	6.29e-05	0.00197531	51.8763	57.8459	48.454	34.4834	24.8657	18.3037	8.24475	10.7937
SALL2	35.5396	1.61308	0.422352	3.81929	0.000133837	0.00355061	54.0683	90.2004	39.9745	29.694	14.9194	17.3404	14.1339	23.986
ARNT2	16.5978	1.63471	0.465289	3.51333	0.000442527	0.00874155	27.7648	24.511	24.227	23.9468	11.604	2.89006	8.24475	9.59441
NEXN	108.125	1.64132	0.423973	3.87127	0.000108268	0.00298953	238.923	217.658	109.021	88.1242	28.1811	34.6807	82.4475	65.9616
RTN1	12.5924	1.65058	0.575467	2.86824	0.00412766	0.0438519	24.1115	21.5697	10.9021	19.1574	1.65771	6.74347	10.6004	5.99651
RFTN1	32.3005	1.65364	0.587948	2.81257	0.00491477	0.0497562	18.2663	20.5892	72.681	85.2505	20.7214	23.1205	11.7782	5.99651
SHROOM3	33.3471	1.70146	0.434251	3.91815	8.92e-05	0.00257606	44.5698	49.022	55.7221	53.6408	7.45971	7.70682	28.2677	20.3881
TSHZ3	28.8976	1.71074	0.533569	3.20622	0.0013449	0.0195942	41.6472	57.8459	36.3405	40.2306	3.31543	6.74347	28.2677	16.7902
SLC1A3	59.0862	1.75397	0.445441	3.93761	8.23e-05	0.00243118	78.9105	82.3569	101.753	100.576	19.0637	6.74347	36.5125	46.7727
ABLIM1	151.818	1.77655	0.337926	5.25722	1.46e-07	1.51e-05	251.344	384.332	147.785	157.091	77.0836	82.8484	58.8911	55.1679
PTGIS	19.7282	1.85438	0.540159	3.43303	0.000596871	0.0109525	30.6874	52.9437	23.0156	16.2838	4.14428	5.78012	11.7782	13.1923
SYPL2	13.5131	1.94007	0.641843	3.02265	0.00250571	0.0309704	24.1115	38.2371	6.05675	17.2417	3.31543	9.63353	4.71129	4.7972
JUP	59.9508	2.0236	0.357887	5.65428	1.56e-08	2.3e-06	117.635	136.281	72.681	58.4301	25.6945	26.0105	16.4895	26.3846
KLRK1	239.287	2.05955	0.449641	4.58044	4.64e-06	0.000254509	184.124	227.462	468.792	662.847	70.4528	41.4242	123.671	135.521
CRX	9.38223	2.07864	0.592591	3.50771	0.000451981	0.00882286	17.5357	15.687	10.9021	16.2838	2.48657	3.85341	4.71129	3.5979
DACT1	12.1744	2.10675	0.576348	3.65534	0.000256842	0.00584374	22.6502	15.687	19.3816	22.031	8.28856	5.78012	1.17782	2.3986
PPM1J	8.20445	2.18607	0.721779	3.02872	0.00245594	0.0304851	12.4211	13.7261	4.8454	22.9889	4.97314	1.92671	2.35564	2.3986
AKR7L	7.03742	2.1976	0.697641	3.15005	0.00163242	0.0225067	11.6904	13.7261	13.3248	7.66297	2.48657	3.85341	2.35564	1.1993
PRSS35	12.4691	2.21873	0.659409	3.36472	0.000766213	0.013167	16.0744	16.6675	26.6497	22.031	0	2.89006	8.24475	7.19581
HAP1	9.23505	2.22497	0.680067	3.27169	0.00106905	0.0166511	13.8824	17.6479	13.3248	15.3259	0.828856	0.963353	4.71129	7.19581
COL3A1	404.698	2.23833	0.359097	6.23321	4.57e-10	9.87e-08	1025.11	883.376	364.616	398.474	142.563	187.854	102.47	133.122
NCALD	156.128	2.24854	0.470518	4.77886	1.76e-06	0.000119097	263.035	359.821	213.197	194.448	24.0368	17.3404	84.8032	92.3462
TMEM200B	5.93988	2.28697	0.793508	2.8821	0.00395039	0.0427134	12.4211	11.7653	3.63405	11.4945	2.48657	0.963353	2.35564	2.3986
SCARA3	6.72927	2.29396	0.751683	3.05176	0.00227505	0.028714	8.76783	12.7457	15.7475	7.66297	2.48657	2.89006	3.53346	0
MYO18B	7.59712	2.29859	0.739954	3.10639	0.00189386	0.0252484	16.805	14.7066	12.1135	6.7051	3.31543	0	3.53346	3.5979
ANGPT2	153.821	2.39819	0.361848	6.6276	3.41e-11	8.99e-09	156.36	171.577	291.935	413.8	37.2985	38.5341	69.4915	51.57
C11orf95	23.6332	2.42294	0.53284	4.54721	5.44e-06	0.000288059	34.3407	31.3741	70.2583	22.9889	3.31543	7.70682	5.88911	13.1923
BAALC	12.0396	2.54071	0.7332	3.46524	0.00052976	0.00998281	35.0713	22.5501	13.3248	10.5366	0.828856	0.963353	8.24475	4.7972
TNFRSF8	7.57651	2.60058	0.788472	3.29826	0.000972871	0.015559	18.997	10.7848	12.1135	9.57871	0.828856	0	4.71129	3.5979
WFDC3	73.1044	2.88202	0.302988	9.51201	1.87e-21	2e-18	145.4	155.89	111.444	101.534	15.7483	14.4503	22.3786	17.9895
MTNR1B	8.06373	2.96602	0.791679	3.7465	0.000179322	0.00444537	14.613	8.82395	13.3248	20.1153	1.65771	0	1.17782	4.7972
CHAC1	60.7907	3.123	0.676101	4.61912	3.85e-06	0.000222186	150.514	203.931	43.6086	37.357	4.14428	2.89006	27.0899	16.7902
ST14	3.35881	3.55349	1.23387	2.87996	0.00397723	NA	6.57587	4.9022	7.2681	5.74723	0	0	1.17782	1.1993
CYP1B1	83.2097	3.69166	0.884206	4.17511	2.98e-05	0.00109298	316.373	234.325	14.5362	52.6829	15.7483	10.5969	9.42257	11.993
CNTFR	2.81136	4.11296	1.45577	2.82529	0.00472385	NA	9.49848	1.96088	1.21135	8.62084	0	0	0	1.1993
ANGPT4	2.81408	4.11488	1.41288	2.91241	0.00358657	NA	5.84522	8.82395	6.05675	0.957871	0.828856	0	0	0
CD207	1.82044	4.27149	1.48861	2.86944	0.00411194	NA	5.11457	2.94132	3.63405	2.87361	0	0	0	0
KRTAP5-AS1	3.21159	4.29025	1.28361	3.34234	0.000830741	NA	6.57587	4.9022	7.2681	5.74723	0	0	0	1.1993
BMP4	14.7094	4.70264	1.08313	4.34172	1.41e-05	0.00061305	49.6844	50.0024	3.63405	9.57871	0	0	1.17782	3.5979

## Sheet: miRNA and their target genes
up-regulated miRNAs and their target genes						down-regulated miRNAs and their target genes
gene	miRNA					gene	miRNA
ARRDC3	hsa-miR-100-3p					ABL2	hsa-miR-141-3p
CTSC	hsa-miR-100-3p					AJUBA	hsa-miR-141-3p
DHCR24	hsa-miR-100-3p					ANKRD52	hsa-miR-141-3p
PNRC1	hsa-miR-100-3p					ATP8B1	hsa-miR-141-3p
SLC6A6	hsa-miR-100-3p					CBL	hsa-miR-141-3p
TNFAIP3	hsa-miR-100-3p					CYP1B1	hsa-miR-141-3p
BHLHE40	hsa-miR-10a-5p					EPHA2	hsa-miR-141-3p
FNIP2	hsa-miR-10a-5p					FGFR1	hsa-miR-141-3p
ID1	hsa-miR-10a-5p					GLCCI1	hsa-miR-141-3p
ID2	hsa-miR-10a-5p					IRS1	hsa-miR-141-3p
ID3	hsa-miR-10a-5p					ITGB8	hsa-miR-141-3p
INSIG2	hsa-miR-10a-5p					KCNIP2	hsa-miR-141-3p
NME1	hsa-miR-10a-5p					KLF5	hsa-miR-141-3p
NOS2	hsa-miR-10a-5p					METTL7A	hsa-miR-141-3p
NR1D1	hsa-miR-10a-5p					NFIB	hsa-miR-141-3p
SDF2L1	hsa-miR-10a-5p					PPP3R1	hsa-miR-141-3p
SERPINE1	hsa-miR-10a-5p					PPT2	hsa-miR-141-3p
TNS3	hsa-miR-10a-5p					RBMS2	hsa-miR-141-3p
TOB1	hsa-miR-10a-5p					SH3BP4	hsa-miR-141-3p
TRAPPC12	hsa-miR-10a-5p					TGIF2	hsa-miR-141-3p
TRIB1	hsa-miR-10a-5p					THBS1	hsa-miR-141-3p
BTG2	hsa-miR-146a-5p					VCL	hsa-miR-141-3p
CARHSP1	hsa-miR-146a-5p					ZBTB10	hsa-miR-141-3p
CASK	hsa-miR-146a-5p					AJUBA	hsa-miR-18a-5p
DKC1	hsa-miR-146a-5p					ANKRD52	hsa-miR-18a-5p
DNPH1	hsa-miR-146a-5p					BMP4	hsa-miR-18a-5p
ERRFI1	hsa-miR-146a-5p					CACNB4	hsa-miR-18a-5p
GRPEL1	hsa-miR-146a-5p					HIVEP1	hsa-miR-18a-5p
KIAA1586	hsa-miR-146a-5p					MEX3B	hsa-miR-18a-5p
KLHL15	hsa-miR-146a-5p					PCDHGB2	hsa-miR-18a-5p
LTA4H	hsa-miR-146a-5p					PEG10	hsa-miR-18a-5p
RAB20	hsa-miR-146a-5p					PELI1	hsa-miR-18a-5p
SERPINB9	hsa-miR-146a-5p					PRKCD	hsa-miR-18a-5p
SLC2A3	hsa-miR-146a-5p					RDH10	hsa-miR-18a-5p
STC1	hsa-miR-146a-5p					SGSH	hsa-miR-18a-5p
TRIM22	hsa-miR-146a-5p					SH3BP4	hsa-miR-18a-5p
ZNF597	hsa-miR-146a-5p					TGIF2	hsa-miR-18a-5p
BTG2	hsa-miR-188-3p					TPPP3	hsa-miR-18a-5p
CARHSP1	hsa-miR-188-3p					TUBB3	hsa-miR-18a-5p
DHCR24	hsa-miR-188-3p					ZNF430	hsa-miR-18a-5p
DUSP16	hsa-miR-188-3p					ZNF566	hsa-miR-18a-5p
IMP3	hsa-miR-188-3p					ZNF711	hsa-miR-18a-5p
KCTD12	hsa-miR-188-3p					ZSWIM6	hsa-miR-18a-5p
ZDHHC4	hsa-miR-188-3p					COL3A1	hsa-miR-193a-3p
ACKR3	hsa-miR-196a-5p					HMGA1	hsa-miR-193a-3p
ARRDC3	hsa-miR-196a-5p					PAWR	hsa-miR-193a-3p
AVPI1	hsa-miR-196a-5p					SERTAD2	hsa-miR-193a-3p
BHLHE40	hsa-miR-196a-5p					SLC38A1	hsa-miR-193a-3p
BIRC3	hsa-miR-196a-5p					SLC40A1	hsa-miR-193a-3p
C17orf80	hsa-miR-196a-5p					THBS1	hsa-miR-193a-3p
COL8A2	hsa-miR-196a-5p					ZNF430	hsa-miR-193a-3p
ERRFI1	hsa-miR-196a-5p					ANKRD52	hsa-miR-2355-5p
FJX1	hsa-miR-196a-5p					CIC	hsa-miR-2355-5p
FUT11	hsa-miR-196a-5p					COL3A1	hsa-miR-2355-5p
GCAT	hsa-miR-196a-5p					KIAA1522	hsa-miR-2355-5p
GNPDA1	hsa-miR-196a-5p					MDGA1	hsa-miR-2355-5p
JUNB	hsa-miR-196a-5p					NAB2	hsa-miR-2355-5p
LRIG3	hsa-miR-196a-5p					RAB11FIP4	hsa-miR-2355-5p
MRPL39	hsa-miR-196a-5p					SGSH	hsa-miR-2355-5p
NFKBIA	hsa-miR-196a-5p					SLC9A5	hsa-miR-2355-5p
NR4A2	hsa-miR-196a-5p					SOX4	hsa-miR-2355-5p
S1PR1	hsa-miR-196a-5p					AGPAT4	hsa-miR-548ar-3p
SERPINE1	hsa-miR-196a-5p					DSEL	hsa-miR-548ar-3p
SIK1	hsa-miR-196a-5p					PEG10	hsa-miR-548ar-3p
SKIL	hsa-miR-196a-5p					ZNF711	hsa-miR-548ar-3p
SLC20A1	hsa-miR-196a-5p					ETS1	hsa-miR-877-5p
SSX2IP	hsa-miR-196a-5p					GLCCI1	hsa-miR-877-5p
TNFRSF10D	hsa-miR-196a-5p					ITGB8	hsa-miR-877-5p
TNFRSF11B	hsa-miR-196a-5p					NFIB	hsa-miR-877-5p
TOB1	hsa-miR-196a-5p
TRIB1	hsa-miR-196a-5p
ZNF704	hsa-miR-196a-5p
ACKR3	hsa-miR-19b-1-5p
BHLHE41	hsa-miR-19b-1-5p
BTG2	hsa-miR-19b-1-5p
DDIT4	hsa-miR-19b-1-5p
DECR1	hsa-miR-19b-1-5p
FBXO21	hsa-miR-19b-1-5p
FNIP2	hsa-miR-19b-1-5p
ID2	hsa-miR-19b-1-5p
KIAA1586	hsa-miR-19b-1-5p
KLHL15	hsa-miR-19b-1-5p
KLHL23	hsa-miR-19b-1-5p
LRIG3	hsa-miR-19b-1-5p
LTA4H	hsa-miR-19b-1-5p
MYLIP	hsa-miR-19b-1-5p
PCSK6	hsa-miR-19b-1-5p
PPA1	hsa-miR-19b-1-5p
RANBP6	hsa-miR-19b-1-5p
SLC6A6	hsa-miR-19b-1-5p
STOM	hsa-miR-19b-1-5p
TOB1	hsa-miR-19b-1-5p
C17orf80	hsa-miR-20a-3p
CD44	hsa-miR-20a-3p
DDIT4	hsa-miR-20a-3p
DUSP6	hsa-miR-20a-3p
FOSB	hsa-miR-20a-3p
GPR176	hsa-miR-20a-3p
IARS	hsa-miR-20a-3p
MKNK2	hsa-miR-20a-3p
MRPS26	hsa-miR-20a-3p
NEDD9	hsa-miR-20a-3p
NPAS2	hsa-miR-20a-3p
PPA1	hsa-miR-20a-3p
RANBP6	hsa-miR-20a-3p
SLC20A1	hsa-miR-20a-3p
UCHL1	hsa-miR-20a-3p
C2CD2	hsa-miR-20b-5p
CRISPLD2	hsa-miR-20b-5p
DHCR24	hsa-miR-20b-5p
DKK3	hsa-miR-20b-5p
DNPH1	hsa-miR-20b-5p
EGLN3	hsa-miR-20b-5p
ELL2	hsa-miR-20b-5p
EPB41L4B	hsa-miR-20b-5p
FJX1	hsa-miR-20b-5p
GDF15	hsa-miR-20b-5p
GPR176	hsa-miR-20b-5p
GRAMD1A	hsa-miR-20b-5p
KLHL15	hsa-miR-20b-5p
LRIG1	hsa-miR-20b-5p
MAP3K8	hsa-miR-20b-5p
MKNK2	hsa-miR-20b-5p
MYLIP	hsa-miR-20b-5p
PDXK	hsa-miR-20b-5p
PEX5L	hsa-miR-20b-5p
PIK3C2B	hsa-miR-20b-5p
PITPNA	hsa-miR-20b-5p
PRDX6	hsa-miR-20b-5p
SDC2	hsa-miR-20b-5p
SERPINE1	hsa-miR-20b-5p
SHCBP1	hsa-miR-20b-5p
SIK1	hsa-miR-20b-5p
SKIL	hsa-miR-20b-5p
SLC2A3	hsa-miR-20b-5p
SMAD6	hsa-miR-20b-5p
SSX2IP	hsa-miR-20b-5p
STC1	hsa-miR-20b-5p
TNFAIP3	hsa-miR-20b-5p
TOB1	hsa-miR-20b-5p
ZNF704	hsa-miR-20b-5p
APPL2	hsa-miR-501-5p
CUL4B	hsa-miR-501-5p
FAM104A	hsa-miR-501-5p
INSIG2	hsa-miR-501-5p
KLHL15	hsa-miR-501-5p
LDHA	hsa-miR-501-5p
LTA4H	hsa-miR-501-5p
SLC6A6	hsa-miR-501-5p
ZDHHC4	hsa-miR-501-5p

## Sheet: 13 final marker genes
13 marker genes co-regulated by down-regulated miRNAs and hypo-DNA methylation
BMP4
COL3A1
CYP1B1
ETS1
FGFR1
IRS1
KLF5
METTL7A
PELI1
RDH10
SERTAD2
ZNF430
ZNF566
